# Supplementary material for: Tissue-specific impact of FADS cluster variants on FADS1 and FADS2 gene expression
Source: PLoS One. 2018 Mar 28;13(3):e0194610. doi: 10.1371/journal.pone.0194610 (PMC5874031; doi:10.1371/journal.pone.0194610)
Supplement: S1 Table — (XLSX) [file pone.0194610.s002.xlsx]

## Sheet: S1 Table
S1 Table. 73 SNPs were significantly (FDR<0.05, p≤ 8.30x10-5) associated with both expression of FADS1 and FADS2 in same tissue from GTEx
SNP_id	tissue_Analysis.v6p	variant_id	chr	variant_pos	ref	alt	tss_distance _FADS1	pval_nominal _FADS1	slope _FADS1	slope_se _FADS1	slope_fpkm _FADS1	slope_fpkm_se _FADS1	pval_nominal_threshold _FADS1	min_pval_nominal _FADS1	pval_beta _FADS1	tss_distance _FADS2	pval_nominal _FADS2	slope _FADS2	slope_se _FADS2	slope_fpkm _FADS2	slope_fpkm_se _FADS2	pval_nominal_threshold _FADS2	min_pval_nominal _FADS2	pval_beta _FADS2
rs61896141	Nerve_Tibial	11_61556039_A_C_b37	11	61556039	A	C	-40751	2.68719e-05	-0.348848	0.0812859	-1.42433	0.408826	0.000109347	7.68054e-12	6.53779e-08	-27689	7.13215e-15	0.675516	0.0806341	4.51264	0.618776	9.17332e-05	7.13215e-15	9.63856e-11
rs7943728	Nerve_Tibial	11_61547068_G_A_b37	11	61547068	G	A	-49722	3.33049e-05	-0.344986	0.081372	-1.41465	0.409028	0.000109347	7.68054e-12	6.53779e-08	-36660	1.01704e-14	0.672202	0.0807744	4.46714	0.620396	9.17332e-05	7.13215e-15	9.63856e-11
rs968567	Nerve_Tibial	11_61595564_C_T_b37	11	61595564	C	T	-1226	3.49096e-05	-0.34155	0.0807801	-1.40878	0.405891	0.000109347	7.68054e-12	6.53779e-08	11836	2.84367e-14	0.657287	0.0805509	4.42141	0.616168	9.17332e-05	7.13215e-15	9.63856e-11
rs61897793	Nerve_Tibial	11_61599347_G_A_b37	11	61599347	G	A	2557	3.19148e-05	-0.343966	0.0809336	-1.40647	0.406915	0.000109347	7.68054e-12	6.53779e-08	15619	3.00491e-14	0.65826	0.0807566	4.39657	0.618753	9.17332e-05	7.13215e-15	9.63856e-11
rs57668028	Thyroid	11_61591995_GAA_G_b37	11	61591995	GAA	G	-4795	5.78041e-05	-0.236571	0.0577571	-0.123818	0.086165	9.58876e-05	1.41991e-06	0.00349773	8267	7.66244e-14	0.479884	0.0603588	0.987202	0.166997	0.00010913	2.69955e-20	1.52407e-15
rs174559	Thyroid	11_61581656_G_A_b37	11	61581656	G	A	-15134	4.21376e-06	-0.277933	0.0589989	-0.183618	0.0885404	9.58876e-05	1.41991e-06	0.00349773	-2072	1.22787e-13	0.491763	0.0624361	1.05257	0.171553	0.00010913	2.69955e-20	1.52407e-15
rs174538	Thyroid	11_61560081_G_A_b37	11	61560081	G	A	-36709	4.77196e-05	-0.23322	0.0562881	-0.114745	0.084074	9.58876e-05	1.41991e-06	0.00349773	-23647	1.82835e-13	0.461631	0.059083	0.973281	0.162612	0.00010913	2.69955e-20	1.52407e-15
rs174535	Thyroid	11_61551356_T_C_b37	11	61551356	T	C	-45434	8.80398e-05	-0.212844	0.0533379	-0.0785953	0.0796205	9.58876e-05	1.41991e-06	0.00349773	-32372	2.39578e-12	0.417675	0.0564509	0.885259	0.154572	0.00010913	2.69955e-20	1.52407e-15
rs174548	Thyroid	11_61571348_C_G_b37	11	61571348	C	G	-25442	2.51694e-05	-0.233618	0.0543493	-0.127851	0.0812834	9.58876e-05	1.41991e-06	0.00349773	-12380	8.70444e-12	0.417671	0.0581232	0.862611	0.159338	0.00010913	2.69955e-20	1.52407e-15
rs174553	Thyroid	11_61575158_A_G_b37	11	61575158	A	G	-21632	1.86817e-05	-0.237935	0.0544562	-0.126686	0.0815519	9.58876e-05	1.41991e-06	0.00349773	-8570	9.73607e-12	0.418104	0.0583349	0.844024	0.160326	0.00010913	2.69955e-20	1.52407e-15
rs174545	Thyroid	11_61569306_C_G_b37	11	61569306	C	G	-27484	1.84148e-05	-0.238091	0.0544496	-0.126926	0.0815452	9.58876e-05	1.41991e-06	0.00349773	-14422	1.0306e-11	0.417623	0.0583451	0.842991	0.160338	0.00010913	2.69955e-20	1.52407e-15
rs174546	Thyroid	11_61569830_C_T_b37	11	61569830	C	T	-26960	1.84148e-05	-0.238091	0.0544496	-0.126926	0.0815452	9.58876e-05	1.41991e-06	0.00349773	-13898	1.0306e-11	0.417623	0.0583451	0.842991	0.160338	0.00010913	2.69955e-20	1.52407e-15
rs174547	Thyroid	11_61570783_T_C_b37	11	61570783	T	C	-26007	1.84148e-05	-0.238091	0.0544496	-0.126926	0.0815452	9.58876e-05	1.41991e-06	0.00349773	-12945	1.0306e-11	0.417623	0.0583451	0.842991	0.160338	0.00010913	2.69955e-20	1.52407e-15
rs174550	Thyroid	11_61571478_T_C_b37	11	61571478	T	C	-25312	1.84148e-05	-0.238091	0.0544496	-0.126926	0.0815452	9.58876e-05	1.41991e-06	0.00349773	-12250	1.0306e-11	0.417623	0.0583451	0.842991	0.160338	0.00010913	2.69955e-20	1.52407e-15
rs174537	Thyroid	11_61552680_G_T_b37	11	61552680	G	T	-44110	2.7285e-05	-0.233139	0.054483	-0.12376	0.0814854	9.58876e-05	1.41991e-06	0.00349773	-31048	1.0371e-11	0.417165	0.0582897	0.850321	0.159999	0.00010913	2.69955e-20	1.52407e-15
rs174536	Thyroid	11_61551927_A_C_b37	11	61551927	A	C	-44863	2.72579e-05	-0.23316	0.0544848	-0.123788	0.0814882	9.58876e-05	1.41991e-06	0.00349773	-31801	1.04147e-11	0.417147	0.0582929	0.850314	0.160005	0.00010913	2.69955e-20	1.52407e-15
rs174554	Thyroid	11_61579463_A_G_b37	11	61579463	A	G	-17327	1.80338e-05	-0.238427	0.054465	-0.12723	0.0815734	9.58876e-05	1.41991e-06	0.00349773	-4265	1.09075e-11	0.417322	0.0583803	0.842657	0.160411	0.00010913	2.69955e-20	1.52407e-15
rs174560	Thyroid	11_61581764_T_C_b37	11	61581764	T	C	-15026	2.16009e-05	-0.236167	0.0544805	-0.12989	0.0815188	9.58876e-05	1.41991e-06	0.00349773	-1964	1.21279e-11	0.416284	0.05838	0.861769	0.1599	0.00010913	2.69955e-20	1.52407e-15
rs174533	Thyroid	11_61549025_G_A_b37	11	61549025	G	A	-47765	2.28993e-05	-0.236294	0.0546848	-0.128528	0.0818175	9.58876e-05	1.41991e-06	0.00349773	-34703	1.69105e-11	0.415054	0.0586662	0.850891	0.160777	0.00010913	2.69955e-20	1.52407e-15
rs102274	Thyroid	11_61557826_T_C_b37	11	61557826	T	C	-38964	1.30747e-05	-0.241452	0.054223	-0.123947	0.0813356	9.58876e-05	1.41991e-06	0.00349773	-25902	1.7224e-11	0.412335	0.0583073	0.843486	0.159829	0.00010913	2.69955e-20	1.52407e-15
rs174551	Thyroid	11_61573684_T_C_b37	11	61573684	T	C	-23106	2.86436e-05	-0.237873	0.0557411	-0.135069	0.0832943	9.58876e-05	1.41991e-06	0.00349773	-10044	2.03316e-11	0.421159	0.0597912	0.842158	0.164273	0.00010913	2.69955e-20	1.52407e-15
rs174549	Thyroid	11_61571382_G_A_b37	11	61571382	G	A	-25408	1.86435e-06	-0.27538	0.0563136	-0.189206	0.0846699	9.58876e-05	1.41991e-06	0.00349773	-12346	2.17574e-11	0.429653	0.0610961	0.881074	0.167353	0.00010913	2.69955e-20	1.52407e-15
rs174555	Thyroid	11_61579760_T_C_b37	11	61579760	T	C	-17030	1.81089e-06	-0.275838	0.0563345	-0.189636	0.0847083	9.58876e-05	1.41991e-06	0.00349773	-3968	2.3058e-11	0.429368	0.0611409	0.880832	0.16745	0.00010913	2.69955e-20	1.52407e-15
rs174556	Thyroid	11_61580635_C_T_b37	11	61580635	C	T	-16155	1.6792e-06	-0.277009	0.0563856	-0.190743	0.0848029	9.58876e-05	1.41991e-06	0.00349773	-3093	2.70329e-11	0.428527	0.0612557	0.880024	0.167696	0.00010913	2.69955e-20	1.52407e-15
rs174572	Nerve_Tibial	11_61598288_C_T_b37	11	61598288	C	T	1498	2.92481e-05	-0.304736	0.0713476	-1.10871	0.360866	0.000109347	7.68054e-12	6.53779e-08	14560	3.29911e-11	0.514642	0.073548	3.54198	0.55623	9.17332e-05	7.13215e-15	9.63856e-11
rs174562	Thyroid	11_61585144_A_G_b37	11	61585144	A	G	-11646	1.30537e-05	-0.243191	0.054609	-0.13196	0.0818677	9.58876e-05	1.41991e-06	0.00349773	1416	3.33551e-11	0.409839	0.0588842	0.832414	0.161345	0.00010913	2.69955e-20	1.52407e-15
rs35473591	Thyroid	11_61586328_C_CT_b37	11	61586328	C	CT	-10462	1.29448e-05	-0.243302	0.0546099	-0.132085	0.0818711	9.58876e-05	1.41991e-06	0.00349773	2600	3.4623e-11	0.40955	0.0588964	0.831965	0.161364	0.00010913	2.69955e-20	1.52407e-15
rs174561	Thyroid	11_61582708_T_C_b37	11	61582708	T	C	-14082	1.41991e-06	-0.279511	0.0564794	-0.1932	0.0849828	9.58876e-05	1.41991e-06	0.00349773	-1020	4.05042e-11	0.426033	0.0615028	0.877085	0.1682	0.00010913	2.69955e-20	1.52407e-15
rs174568	Thyroid	11_61593816_C_T_b37	11	61593816	C	T	-2974	1.23822e-05	-0.243857	0.0546079	-0.132796	0.081878	9.58876e-05	1.41991e-06	0.00349773	10088	4.30658e-11	0.40779	0.0589582	0.829281	0.161448	0.00010913	2.69955e-20	1.52407e-15
rs174573	Nerve_Tibial	11_61600327_G_A_b37	11	61600327	G	A	3537	2.19533e-05	-0.3091	0.0712184	-1.10445	0.360725	0.000109347	7.68054e-12	6.53779e-08	16599	4.6458e-11	0.510822	0.0736241	3.52771	0.556299	9.17332e-05	7.13215e-15	9.63856e-11
rs3834458	Thyroid	11_61594920_CT_C_b37	11	61594920	CT	C	-1870	1.727e-05	-0.241629	0.0550683	-0.129812	0.0824837	9.58876e-05	1.41991e-06	0.00349773	11192	6.39452e-11	0.407329	0.0594728	0.830625	0.162688	0.00010913	2.69955e-20	1.52407e-15
rs174544	Thyroid	11_61567753_C_A_b37	11	61567753	C	A	-29037	1.52726e-06	-0.281229	0.0570071	-0.191724	0.0857822	9.58876e-05	1.41991e-06	0.00349773	-15975	6.70575e-11	0.425426	0.0621891	0.888193	0.169651	0.00010913	2.69955e-20	1.52407e-15
rs174566	Thyroid	11_61592362_A_G_b37	11	61592362	A	G	-4428	3.99745e-05	-0.219103	0.052333	-0.100443	0.0782577	9.58876e-05	1.41991e-06	0.00349773	8634	7.51107e-11	0.384487	0.0563652	0.774153	0.154353	0.00010913	2.69955e-20	1.52407e-15
rs174564	Thyroid	11_61588305_A_G_b37	11	61588305	A	G	-8485	4.54709e-05	-0.22537	0.0542383	-0.113828	0.081009	9.58876e-05	1.41991e-06	0.00349773	4577	1.0608e-10	0.395368	0.0584707	0.812138	0.159671	0.00010913	2.69955e-20	1.52407e-15
rs174530	Thyroid	11_61546592_A_G_b37	11	61546592	A	G	-50198	9.22676e-05	-0.214506	0.0539152	-0.14427	0.0800842	9.58876e-05	1.41991e-06	0.00349773	-37136	1.39507e-10	0.389588	0.0580233	0.757626	0.159257	0.00010913	2.69955e-20	1.52407e-15
rs174577	Thyroid	11_61604814_C_A_b37	11	61604814	C	A	8024	6.534e-05	-0.211526	0.05203	-0.0994092	0.0776523	9.58876e-05	1.41991e-06	0.00349773	21086	2.09447e-10	0.373144	0.0561667	0.755136	0.153431	0.00010913	2.69955e-20	1.52407e-15
rs4246215	Thyroid	11_61564299_G_T_b37	11	61564299	G	T	-32491	2.01054e-05	-0.234784	0.0539496	-0.13353	0.0807144	9.58876e-05	1.41991e-06	0.00349773	-19429	2.16221e-10	0.388479	0.058524	0.814156	0.159266	0.00010913	2.69955e-20	1.52407e-15
rs174541	Thyroid	11_61565908_T_C_b37	11	61565908	T	C	-30882	2.01108e-05	-0.234781	0.0539496	-0.133531	0.0807144	9.58876e-05	1.41991e-06	0.00349773	-17820	2.16373e-10	0.388473	0.0585241	0.814137	0.159266	0.00010913	2.69955e-20	1.52407e-15
rs174578	Thyroid	11_61605499_T_A_b37	11	61605499	T	A	8709	6.53392e-05	-0.211329	0.0519817	-0.099671	0.0775782	9.58876e-05	1.41991e-06	0.00349773	21771	2.29297e-10	0.372048	0.0561356	0.752629	0.153326	0.00010913	2.69955e-20	1.52407e-15
rs174580	Thyroid	11_61606642_A_G_b37	11	61606642	A	G	9852	6.67647e-05	-0.210641	0.0518813	-0.0997412	0.0774202	9.58876e-05	1.41991e-06	0.00349773	22914	2.60144e-10	0.370251	0.0560516	0.748531	0.15307	0.00010913	2.69955e-20	1.52407e-15
rs174581	Thyroid	11_61606683_G_A_b37	11	61606683	G	A	9893	6.69315e-05	-0.210595	0.0518777	-0.099715	0.0774142	9.58876e-05	1.41991e-06	0.00349773	22955	2.6094e-10	0.370196	0.0560479	0.748423	0.153059	0.00010913	2.69955e-20	1.52407e-15
rs99780	Thyroid	11_61596633_C_T_b37	11	61596633	C	T	-157	8.51046e-05	-0.210465	0.0526285	-0.0918121	0.078507	9.58876e-05	1.41991e-06	0.00349773	12905	2.94445e-10	0.374173	0.0568327	0.775245	0.154773	0.00010913	2.69955e-20	1.52407e-15
rs28456	Thyroid	11_61589481_A_G_b37	11	61589481	A	G	-7309	7.49579e-06	-0.255598	0.0557949	-0.177662	0.083497	9.58876e-05	1.41991e-06	0.00349773	5753	3.92024e-10	0.397997	0.0609183	0.810056	0.16612	0.00010913	2.69955e-20	1.52407e-15
rs5792235	Thyroid	11_61596322_CA_C_b37	11	61596322	CA	C	-468	3.70534e-06	-0.25129	0.0530212	-0.150094	0.0797371	9.58876e-05	1.41991e-06	0.00349773	12594	5.21165e-10	0.37681	0.0581245	0.756459	0.158633	0.00010913	2.69955e-20	1.52407e-15
rs61897795	Nerve_Tibial	11_61618169_A_G_b37	11	61618169	A	G	21379	3.01063e-05	-0.383096	0.0898415	-1.80199	0.447619	0.000109347	7.68054e-12	6.53779e-08	34441	6.92344e-10	0.606634	0.0938993	4.02593	0.712487	9.17332e-05	7.13215e-15	9.63856e-11
rs174592	Nerve_Tibial	11_61618608_A_G_b37	11	61618608	A	G	21818	5.71189e-05	-0.223024	0.0543072	-0.536656	0.277422	0.000109347	7.68054e-12	6.53779e-08	34880	9.46684e-10	0.362962	0.0566798	2.432	0.429319	9.17332e-05	7.13215e-15	9.63856e-11
rs1535	Thyroid	11_61597972_A_G_b37	11	61597972	A	G	1182	3.02584e-06	-0.25042	0.0523425	-0.142247	0.0788287	9.58876e-05	1.41991e-06	0.00349773	14244	1.18258e-09	0.365106	0.0576231	0.732815	0.157023	0.00010913	2.69955e-20	1.52407e-15
rs174574	Thyroid	11_61600342_A_C_b37	11	61600342	A	C	3552	4.7772e-05	0.216858	0.0523424	0.102605	0.0782035	9.58876e-05	1.41991e-06	0.00349773	16614	1.32433e-09	-0.36005	0.0570092	-0.755812	0.154647	0.00010913	2.69955e-20	1.52407e-15
rs174561	Heart_Left_Ventricle	11_61582708_T_C_b37	11	61582708	T	C	-14082	1.18846e-05	-0.254369	0.0561718	-0.275584	0.0754936	6.00987e-05	1.1882e-05	0.0201049	-1020	1.66462e-09	0.411263	0.0641071	0.682924	0.134934	5.35846e-05	1.9967e-13	2.16987e-09
rs174549	Heart_Left_Ventricle	11_61571382_G_A_b37	11	61571382	G	A	-25408	1.1882e-05	-0.254369	0.0561712	-0.275581	0.0754929	6.00987e-05	1.1882e-05	0.0201049	-12346	1.6647e-09	0.411259	0.0641064	0.682919	0.134933	5.35846e-05	1.9967e-13	2.16987e-09
rs174555	Heart_Left_Ventricle	11_61579760_T_C_b37	11	61579760	T	C	-17030	1.1882e-05	-0.254369	0.0561712	-0.275581	0.0754929	6.00987e-05	1.1882e-05	0.0201049	-3968	1.6647e-09	0.411259	0.0641064	0.682919	0.134933	5.35846e-05	1.9967e-13	2.16987e-09
rs174556	Heart_Left_Ventricle	11_61580635_C_T_b37	11	61580635	C	T	-16155	1.1882e-05	-0.254369	0.0561712	-0.275581	0.0754929	6.00987e-05	1.1882e-05	0.0201049	-3093	1.6647e-09	0.411259	0.0641064	0.682919	0.134933	5.35846e-05	1.9967e-13	2.16987e-09
rs174560	Heart_Left_Ventricle	11_61581764_T_C_b37	11	61581764	T	C	-15026	5.29785e-05	-0.22893	0.0550375	-0.252743	0.0736247	6.00987e-05	1.1882e-05	0.0201049	-1964	2.12281e-09	0.396904	0.0623264	0.645097	0.131563	5.35846e-05	1.9967e-13	2.16987e-09
rs174548	Heart_Left_Ventricle	11_61571348_C_G_b37	11	61571348	C	G	-25442	5.43779e-05	-0.228693	0.0550683	-0.252045	0.0736719	6.00987e-05	1.1882e-05	0.0201049	-12380	2.37014e-09	0.396005	0.0623951	0.645998	0.131595	5.35846e-05	1.9967e-13	2.16987e-09
rs174544	Heart_Left_Ventricle	11_61567753_C_A_b37	11	61567753	C	A	-29037	2.47918e-05	-0.250812	0.0576623	-0.271443	0.0773792	6.00987e-05	1.1882e-05	0.0201049	-15975	2.4384e-09	0.416405	0.0656664	0.68965	0.138148	5.35846e-05	1.9967e-13	2.16987e-09
rs174584	Thyroid	11_61610750_G_A_b37	11	61610750	G	A	13960	4.83703e-05	-0.210889	0.0509395	-0.116528	0.076003	9.58876e-05	1.41991e-06	0.00349773	27022	2.45572e-09	0.345032	0.0556203	0.686083	0.15148	0.00010913	2.69955e-20	1.52407e-15
rs192793035	Nerve_Tibial	11_61591915_G_A_b37	11	61591915	G	A	-4875	8.34233e-05	-0.275553	0.0686923	-0.828069	0.348804	0.000109347	7.68054e-12	6.53779e-08	8187	2.60813e-09	0.447081	0.0719049	3.04622	0.542781	9.17332e-05	7.13215e-15	9.63856e-11
rs174537	Heart_Left_Ventricle	11_61552680_G_T_b37	11	61552680	G	T	-44110	3.57802e-05	-0.233238	0.0547694	-0.243905	0.0736264	6.00987e-05	1.1882e-05	0.0201049	-31048	2.97247e-09	0.392705	0.0623082	0.668168	0.130435	5.35846e-05	1.9967e-13	2.16987e-09
rs174536	Heart_Left_Ventricle	11_61551927_A_C_b37	11	61551927	A	C	-44863	3.57925e-05	-0.233241	0.0547712	-0.243908	0.0736287	6.00987e-05	1.1882e-05	0.0201049	-31801	2.9741e-09	0.392712	0.0623104	0.668163	0.13044	5.35846e-05	1.9967e-13	2.16987e-09
rs174576	Thyroid	11_61603510_C_A_b37	11	61603510	C	A	6720	2.50717e-05	-0.221677	0.0515602	-0.136112	0.0770084	9.58876e-05	1.41991e-06	0.00349773	19782	3.42329e-09	0.347196	0.0565249	0.683256	0.15398	0.00010913	2.69955e-20	1.52407e-15
rs174533	Heart_Left_Ventricle	11_61549025_G_A_b37	11	61549025	G	A	-47765	4.09445e-05	-0.232505	0.0550344	-0.243801	0.0739439	6.00987e-05	1.1882e-05	0.0201049	-34703	3.80689e-09	0.391864	0.0626561	0.664308	0.131173	5.35846e-05	1.9967e-13	2.16987e-09
rs174567	Nerve_Tibial	11_61593005_A_G_b37	11	61593005	A	G	-3785	2.04948e-07	-0.304914	0.0567857	-0.909163	0.29359	0.000109347	7.68054e-12	6.53779e-08	9277	3.89446e-09	0.375813	0.0611767	2.42593	0.465029	9.17332e-05	7.13215e-15	9.63856e-11
rs174538	Muscle_Skeletal	11_61560081_G_A_b37	11	61560081	G	A	-36709	1.37823e-08	-0.224044	0.0384479	-0.917346	0.252924	6.9815e-05	2.80477e-10	1.51065e-06	-23647	4.03907e-09	0.287224	0.0474692	0.162125	0.0325189	6.29432e-05	2.22326e-09	1.06647e-05
rs102274	Heart_Left_Ventricle	11_61557826_T_C_b37	11	61557826	T	C	-38964	3.82032e-05	-0.232716	0.0548583	-0.24156	0.0737727	6.00987e-05	1.1882e-05	0.0201049	-25902	4.71344e-09	0.388687	0.0625678	0.651195	0.131179	5.35846e-05	1.9967e-13	2.16987e-09
rs174599	Nerve_Tibial	11_61621556_G_C_b37	11	61621556	G	C	24766	1.79819e-05	-0.23717	0.0540534	-0.578862	0.277155	0.000109347	7.68054e-12	6.53779e-08	37828	5.26798e-09	0.347851	0.0571515	2.38283	0.43083	9.17332e-05	7.13215e-15	9.63856e-11
rs174538	Nerve_Tibial	11_61560081_G_A_b37	11	61560081	G	A	-36709	1.39035e-08	-0.35588	0.060296	-1.22267	0.311546	0.000109347	7.68054e-12	6.53779e-08	-23647	5.55603e-09	0.400215	0.0658632	2.67182	0.498254	9.17332e-05	7.13215e-15	9.63856e-11
rs174575	Nerve_Tibial	11_61602003_C_G_b37	11	61602003	C	G	5213	5.30525e-05	-0.263062	0.0637712	-0.938023	0.322396	0.000109347	7.68054e-12	6.53779e-08	18275	6.21834e-09	0.406628	0.0671531	2.78801	0.506094	9.17332e-05	7.13215e-15	9.63856e-11
rs174601	Nerve_Tibial	11_61623140_C_T_b37	11	61623140	C	T	26350	1.86514e-05	-0.238762	0.0545239	-0.58286	0.279531	0.000109347	7.68054e-12	6.53779e-08	39412	6.25376e-09	0.349233	0.0576847	2.39684	0.434674	9.17332e-05	7.13215e-15	9.63856e-11
rs174566	Nerve_Tibial	11_61592362_A_G_b37	11	61592362	A	G	-4428	1.98971e-07	-0.303851	0.056524	-0.894145	0.292434	0.000109347	7.68054e-12	6.53779e-08	8634	6.25605e-09	0.36951	0.0610346	2.34999	0.46451	9.17332e-05	7.13215e-15	9.63856e-11
rs102275	Thyroid	11_61557803_T_C_b37	11	61557803	T	C	-38987	4.33544e-05	-0.223258	0.0535793	-0.13475	0.0798943	9.58876e-05	1.41991e-06	0.00349773	-25925	7.57202e-09	0.352509	0.0588015	0.732251	0.159201	0.00010913	2.69955e-20	1.52407e-15
rs174562	Heart_Left_Ventricle	11_61585144_A_G_b37	11	61585144	A	G	-11646	3.5437e-05	-0.233409	0.0547785	-0.239034	0.0737485	6.00987e-05	1.1882e-05	0.0201049	1416	8.54866e-09	0.382391	0.0627437	0.656192	0.130866	5.35846e-05	1.9967e-13	2.16987e-09
rs174545	Heart_Left_Ventricle	11_61569306_C_G_b37	11	61569306	C	G	-27484	3.53591e-05	-0.233422	0.0547745	-0.239054	0.0737434	6.00987e-05	1.1882e-05	0.0201049	-14422	8.55688e-09	0.382359	0.0627404	0.656101	0.13086	5.35846e-05	1.9967e-13	2.16987e-09
rs174546	Heart_Left_Ventricle	11_61569830_C_T_b37	11	61569830	C	T	-26960	3.53591e-05	-0.233422	0.0547745	-0.239054	0.0737434	6.00987e-05	1.1882e-05	0.0201049	-13898	8.55688e-09	0.382359	0.0627404	0.656101	0.13086	5.35846e-05	1.9967e-13	2.16987e-09
rs174547	Heart_Left_Ventricle	11_61570783_T_C_b37	11	61570783	T	C	-26007	3.53591e-05	-0.233422	0.0547745	-0.239054	0.0737434	6.00987e-05	1.1882e-05	0.0201049	-12945	8.55688e-09	0.382359	0.0627404	0.656101	0.13086	5.35846e-05	1.9967e-13	2.16987e-09
rs174550	Heart_Left_Ventricle	11_61571478_T_C_b37	11	61571478	T	C	-25312	3.53591e-05	-0.233422	0.0547745	-0.239054	0.0737434	6.00987e-05	1.1882e-05	0.0201049	-12250	8.55688e-09	0.382359	0.0627404	0.656101	0.13086	5.35846e-05	1.9967e-13	2.16987e-09
rs174554	Heart_Left_Ventricle	11_61579463_A_G_b37	11	61579463	A	G	-17327	3.53591e-05	-0.233422	0.0547745	-0.239054	0.0737434	6.00987e-05	1.1882e-05	0.0201049	-4265	8.55688e-09	0.382359	0.0627404	0.656101	0.13086	5.35846e-05	1.9967e-13	2.16987e-09
rs174568	Heart_Left_Ventricle	11_61593816_C_T_b37	11	61593816	C	T	-2974	3.53591e-05	-0.233422	0.0547745	-0.239054	0.0737434	6.00987e-05	1.1882e-05	0.0201049	10088	8.55688e-09	0.382359	0.0627404	0.656101	0.13086	5.35846e-05	1.9967e-13	2.16987e-09
rs35473591	Heart_Left_Ventricle	11_61586328_C_CT_b37	11	61586328	C	CT	-10462	3.54597e-05	-0.233403	0.0547792	-0.239027	0.0737494	6.00987e-05	1.1882e-05	0.0201049	2600	8.56039e-09	0.382381	0.0627449	0.6562	0.130867	5.35846e-05	1.9967e-13	2.16987e-09
rs174553	Heart_Left_Ventricle	11_61575158_A_G_b37	11	61575158	A	G	-21632	3.51036e-05	-0.233511	0.0547721	-0.238977	0.0737452	6.00987e-05	1.1882e-05	0.0201049	-8570	8.61941e-09	0.382286	0.0627434	0.655898	0.130867	5.35846e-05	1.9967e-13	2.16987e-09
rs28456	Heart_Left_Ventricle	11_61589481_A_G_b37	11	61589481	A	G	-7309	3.6658e-05	-0.23786	0.0559344	-0.260918	0.0749176	6.00987e-05	1.1882e-05	0.0201049	5753	1.0467e-08	0.388294	0.0641368	0.626376	0.134972	5.35846e-05	1.9967e-13	2.16987e-09
rs174583	Muscle_Skeletal	11_61609750_C_T_b37	11	61609750	C	T	12960	5.54961e-07	-0.180021	0.0352268	-0.674958	0.230749	6.9815e-05	2.80477e-10	1.51065e-06	26022	1.07387e-08	0.25334	0.0431351	0.149882	0.0294144	6.29432e-05	2.22326e-09	1.06647e-05
rs99780	Nerve_Tibial	11_61596633_C_T_b37	11	61596633	C	T	-157	7.91427e-08	-0.313736	0.0564078	-0.960832	0.292093	0.000109347	7.68054e-12	6.53779e-08	12905	1.15659e-08	0.364177	0.0613355	2.37347	0.465057	9.17332e-05	7.13215e-15	9.63856e-11
rs174576	Muscle_Skeletal	11_61603510_C_A_b37	11	61603510	C	A	6720	7.84957e-07	-0.181492	0.0360169	-0.682788	0.235738	6.9815e-05	2.80477e-10	1.51065e-06	19782	1.23649e-08	0.257718	0.0440753	0.150778	0.0300791	6.29432e-05	2.22326e-09	1.06647e-05
rs174537	Muscle_Skeletal	11_61552680_G_T_b37	11	61552680	G	T	-44110	1.8404e-07	-0.200568	0.0376141	-0.779194	0.246679	6.9815e-05	2.80477e-10	1.51065e-06	-31048	1.30167e-08	0.269937	0.0462399	0.151891	0.0316478	6.29432e-05	2.22326e-09	1.06647e-05
rs174536	Muscle_Skeletal	11_61551927_A_C_b37	11	61551927	A	C	-44863	1.84327e-07	-0.200565	0.0376158	-0.778881	0.246692	6.9815e-05	2.80477e-10	1.51065e-06	-31801	1.30282e-08	0.269941	0.0462418	0.151894	0.031649	6.29432e-05	2.22326e-09	1.06647e-05
rs174535	Nerve_Tibial	11_61551356_T_C_b37	11	61551356	T	C	-45434	2.78957e-08	-0.333469	0.0578175	-0.963313	0.301211	0.000109347	7.68054e-12	6.53779e-08	-32372	1.33082e-08	0.373592	0.0632071	2.45894	0.478593	9.17332e-05	7.13215e-15	9.63856e-11
rs174583	Thyroid	11_61609750_C_T_b37	11	61609750	C	T	12960	4.30004e-05	-0.209339	0.0502146	-0.131207	0.0748436	9.58876e-05	1.41991e-06	0.00349773	26022	1.38581e-08	0.324912	0.0552482	0.636499	0.150141	0.00010913	2.69955e-20	1.52407e-15
rs102274	Muscle_Skeletal	11_61557826_T_C_b37	11	61557826	T	C	-38964	9.26316e-08	-0.205102	0.0375184	-0.777906	0.246574	6.9815e-05	2.80477e-10	1.51065e-06	-25902	1.55971e-08	0.268415	0.046244	0.14861	0.0316809	6.29432e-05	2.22326e-09	1.06647e-05
rs174574	Muscle_Skeletal	11_61600342_A_C_b37	11	61600342	A	C	3552	8.20971e-06	0.166252	0.0366702	0.715031	0.238093	6.9815e-05	2.80477e-10	1.51065e-06	16614	1.60848e-08	-0.258585	0.0445943	-0.142199	0.0305638	6.29432e-05	2.22326e-09	1.06647e-05
rs174533	Muscle_Skeletal	11_61549025_G_A_b37	11	61549025	G	A	-47765	2.28508e-07	-0.200283	0.0378656	-0.743184	0.248557	6.9815e-05	2.80477e-10	1.51065e-06	-34703	1.76229e-08	0.269203	0.0465615	0.15035	0.0318751	6.29432e-05	2.22326e-09	1.06647e-05
rs174534	Nerve_Tibial	11_61549458_A_G_b37	11	61549458	A	G	-47332	2.47474e-07	-0.312673	0.0586535	-1.1254	0.299996	0.000109347	7.68054e-12	6.53779e-08	-34270	1.85e-08	0.371795	0.0635846	2.40147	0.482348	9.17332e-05	7.13215e-15	9.63856e-11
rs1535	Muscle_Skeletal	11_61597972_A_G_b37	11	61597972	A	G	1182	4.90017e-07	-0.189235	0.0368465	-0.746188	0.241073	6.9815e-05	2.80477e-10	1.51065e-06	14244	1.86869e-08	0.260906	0.0452118	0.141881	0.031005	6.29432e-05	2.22326e-09	1.06647e-05
rs108499	Nerve_Tibial	11_61547237_C_T_b37	11	61547237	C	T	-49553	1.2576e-06	-0.295681	0.0592725	-1.08486	0.301702	0.000109347	7.68054e-12	6.53779e-08	-36491	1.91976e-08	0.372578	0.0637965	2.40818	0.483894	9.17332e-05	7.13215e-15	9.63856e-11
rs174559	Nerve_Tibial	11_61581656_G_A_b37	11	61581656	G	A	-15134	6.24916e-11	-0.416566	0.0604876	-1.40119	0.317542	0.000109347	7.68054e-12	6.53779e-08	-2072	2.0105e-08	0.397226	0.0681212	2.66709	0.514304	9.17332e-05	7.13215e-15	9.63856e-11
rs174584	Nerve_Tibial	11_61610750_G_A_b37	11	61610750	G	A	13960	9.79509e-08	-0.303731	0.0550315	-0.828875	0.286246	0.000109347	7.68054e-12	6.53779e-08	27022	2.22537e-08	0.348455	0.0599594	2.28226	0.454007	9.17332e-05	7.13215e-15	9.63856e-11
rs57668028	Muscle_Skeletal	11_61591995_GAA_G_b37	11	61591995	GAA	G	-4795	5.41471e-08	-0.221876	0.0398334	-0.888573	0.261586	6.9815e-05	2.80477e-10	1.51065e-06	8267	2.35029e-08	0.28204	0.0492392	0.162004	0.0336315	6.29432e-05	2.22326e-09	1.06647e-05
rs174554	Muscle_Skeletal	11_61579463_A_G_b37	11	61579463	A	G	-17327	1.13569e-07	-0.204173	0.0376214	-0.765509	0.247235	6.9815e-05	2.80477e-10	1.51065e-06	-4265	2.50904e-08	0.265263	0.0464094	0.148439	0.0317553	6.29432e-05	2.22326e-09	1.06647e-05
rs174545	Muscle_Skeletal	11_61569306_C_G_b37	11	61569306	C	G	-27484	1.21346e-07	-0.203578	0.0376014	-0.764451	0.247058	6.9815e-05	2.80477e-10	1.51065e-06	-14422	2.51532e-08	0.265049	0.0463757	0.14821	0.0317338	6.29432e-05	2.22326e-09	1.06647e-05
rs174546	Muscle_Skeletal	11_61569830_C_T_b37	11	61569830	C	T	-26960	1.21346e-07	-0.203578	0.0376014	-0.764451	0.247058	6.9815e-05	2.80477e-10	1.51065e-06	-13898	2.51532e-08	0.265049	0.0463757	0.14821	0.0317338	6.29432e-05	2.22326e-09	1.06647e-05
rs174547	Muscle_Skeletal	11_61570783_T_C_b37	11	61570783	T	C	-26007	1.21346e-07	-0.203578	0.0376014	-0.764451	0.247058	6.9815e-05	2.80477e-10	1.51065e-06	-12945	2.51532e-08	0.265049	0.0463757	0.14821	0.0317338	6.29432e-05	2.22326e-09	1.06647e-05
rs174550	Muscle_Skeletal	11_61571478_T_C_b37	11	61571478	T	C	-25312	1.21346e-07	-0.203578	0.0376014	-0.764451	0.247058	6.9815e-05	2.80477e-10	1.51065e-06	-12250	2.51532e-08	0.265049	0.0463757	0.14821	0.0317338	6.29432e-05	2.22326e-09	1.06647e-05
rs174553	Muscle_Skeletal	11_61575158_A_G_b37	11	61575158	A	G	-21632	1.18931e-07	-0.20374	0.037604	-0.76519	0.247085	6.9815e-05	2.80477e-10	1.51065e-06	-8570	2.52786e-08	0.265044	0.0463825	0.148296	0.0317369	6.29432e-05	2.22326e-09	1.06647e-05
rs174559	Muscle_Skeletal	11_61581656_G_A_b37	11	61581656	G	A	-15134	2.80477e-10	-0.260117	0.0399161	-1.00071	0.265301	6.9815e-05	2.80477e-10	1.51065e-06	-2072	2.60493e-08	0.28633	0.0501569	0.144492	0.0345365	6.29432e-05	2.22326e-09	1.06647e-05
rs5792235	Muscle_Skeletal	11_61596322_CA_C_b37	11	61596322	CA	C	-468	4.09892e-07	-0.192324	0.0371855	-0.728185	0.243664	6.9815e-05	2.80477e-10	1.51065e-06	12594	2.69431e-08	0.260616	0.0457033	0.141987	0.0313254	6.29432e-05	2.22326e-09	1.06647e-05
rs174568	Nerve_Tibial	11_61593816_C_T_b37	11	61593816	C	T	-2974	1.07405e-09	-0.374697	0.0587231	-1.2651	0.305845	0.000109347	7.68054e-12	6.53779e-08	10088	2.7793e-08	0.377107	0.0653754	2.46516	0.495002	9.17332e-05	7.13215e-15	9.63856e-11
rs174562	Nerve_Tibial	11_61585144_A_G_b37	11	61585144	A	G	-11646	1.08106e-09	-0.374658	0.0587279	-1.26508	0.305863	0.000109347	7.68054e-12	6.53779e-08	1416	2.78252e-08	0.377113	0.0653792	2.46528	0.495028	9.17332e-05	7.13215e-15	9.63856e-11
rs35473591	Nerve_Tibial	11_61586328_C_CT_b37	11	61586328	C	CT	-10462	1.07938e-09	-0.374675	0.058728	-1.26519	0.305863	0.000109347	7.68054e-12	6.53779e-08	2600	2.78733e-08	0.377097	0.0653802	2.46517	0.495034	9.17332e-05	7.13215e-15	9.63856e-11
rs174562	Muscle_Skeletal	11_61585144_A_G_b37	11	61585144	A	G	-11646	3.97872e-08	-0.212797	0.0378052	-0.776957	0.249186	6.9815e-05	2.80477e-10	1.51065e-06	1416	2.82709e-08	0.26646	0.0468022	0.151042	0.0319918	6.29432e-05	2.22326e-09	1.06647e-05
rs35473591	Muscle_Skeletal	11_61586328_C_CT_b37	11	61586328	C	CT	-10462	3.98915e-08	-0.212787	0.0378067	-0.776743	0.249196	6.9815e-05	2.80477e-10	1.51065e-06	2600	2.83621e-08	0.266442	0.0468042	0.151065	0.0319925	6.29432e-05	2.22326e-09	1.06647e-05
rs174536	Nerve_Tibial	11_61551927_A_C_b37	11	61551927	A	C	-44863	1.97162e-09	-0.368502	0.058778	-1.24311	0.30566	0.000109347	7.68054e-12	6.53779e-08	-31801	2.86613e-08	0.376075	0.0652644	2.46573	0.493974	9.17332e-05	7.13215e-15	9.63856e-11
rs174537	Nerve_Tibial	11_61552680_G_T_b37	11	61552680	G	T	-44110	1.96955e-09	-0.3685	0.0587759	-1.2431	0.30565	0.000109347	7.68054e-12	6.53779e-08	-31048	2.86858e-08	0.376054	0.0652626	2.46564	0.493958	9.17332e-05	7.13215e-15	9.63856e-11
rs174553	Nerve_Tibial	11_61575158_A_G_b37	11	61575158	A	G	-21632	1.87752e-09	-0.36897	0.0587681	-1.24442	0.305653	0.000109347	7.68054e-12	6.53779e-08	-8570	2.88016e-08	0.376042	0.0652695	2.46637	0.493989	9.17332e-05	7.13215e-15	9.63856e-11
rs102274	Nerve_Tibial	11_61557826_T_C_b37	11	61557826	T	C	-38964	1.94492e-09	-0.368559	0.0587634	-1.24294	0.305602	0.000109347	7.68054e-12	6.53779e-08	-25902	2.88025e-08	0.375951	0.0652538	2.46548	0.493877	9.17332e-05	7.13215e-15	9.63856e-11
rs174554	Nerve_Tibial	11_61579463_A_G_b37	11	61579463	A	G	-17327	1.84863e-09	-0.369148	0.0587698	-1.24509	0.305673	0.000109347	7.68054e-12	6.53779e-08	-4265	2.88177e-08	0.376073	0.0652761	2.46611	0.49405	9.17332e-05	7.13215e-15	9.63856e-11
rs174568	Muscle_Skeletal	11_61593816_C_T_b37	11	61593816	C	T	-2974	4.00845e-08	-0.212773	0.0378104	-0.775151	0.249232	6.9815e-05	2.80477e-10	1.51065e-06	10088	2.90748e-08	0.266266	0.0468115	0.151229	0.0319929	6.29432e-05	2.22326e-09	1.06647e-05
rs174545	Nerve_Tibial	11_61569306_C_G_b37	11	61569306	C	G	-27484	1.92518e-09	-0.368646	0.0587598	-1.24333	0.30559	0.000109347	7.68054e-12	6.53779e-08	-14422	2.91342e-08	0.375819	0.0652562	2.46488	0.493883	9.17332e-05	7.13215e-15	9.63856e-11
rs174546	Nerve_Tibial	11_61569830_C_T_b37	11	61569830	C	T	-26960	1.92518e-09	-0.368646	0.0587598	-1.24333	0.30559	0.000109347	7.68054e-12	6.53779e-08	-13898	2.91342e-08	0.375819	0.0652562	2.46488	0.493883	9.17332e-05	7.13215e-15	9.63856e-11
rs174547	Nerve_Tibial	11_61570783_T_C_b37	11	61570783	T	C	-26007	1.92518e-09	-0.368646	0.0587598	-1.24333	0.30559	0.000109347	7.68054e-12	6.53779e-08	-12945	2.91342e-08	0.375819	0.0652562	2.46488	0.493883	9.17332e-05	7.13215e-15	9.63856e-11
rs174550	Nerve_Tibial	11_61571478_T_C_b37	11	61571478	T	C	-25312	1.92518e-09	-0.368646	0.0587598	-1.24333	0.30559	0.000109347	7.68054e-12	6.53779e-08	-12250	2.91342e-08	0.375819	0.0652562	2.46488	0.493883	9.17332e-05	7.13215e-15	9.63856e-11
rs3834458	Nerve_Tibial	11_61594920_CT_C_b37	11	61594920	CT	C	-1870	8.35677e-10	-0.37816	0.0588449	-1.27613	0.306696	0.000109347	7.68054e-12	6.53779e-08	11192	2.91345e-08	0.3778	0.0656001	2.4607	0.496885	9.17332e-05	7.13215e-15	9.63856e-11
rs3834458	Muscle_Skeletal	11_61594920_CT_C_b37	11	61594920	CT	C	-1870	1.5157e-08	-0.220379	0.0379334	-0.825114	0.250333	6.9815e-05	2.80477e-10	1.51065e-06	11192	3.02944e-08	0.267594	0.0471092	0.152516	0.0321872	6.29432e-05	2.22326e-09	1.06647e-05
rs174533	Nerve_Tibial	11_61549025_G_A_b37	11	61549025	G	A	-47765	2.15917e-09	-0.369289	0.0590614	-1.25715	0.306843	0.000109347	7.68054e-12	6.53779e-08	-34703	3.04486e-08	0.377062	0.06557	2.45592	0.49663	9.17332e-05	7.13215e-15	9.63856e-11
rs174529	Nerve_Tibial	11_61543961_T_C_b37	11	61543961	T	C	-52829	1.697e-06	-0.278071	0.0564778	-0.850692	0.289858	0.000109347	7.68054e-12	6.53779e-08	-39767	3.21761e-08	0.349258	0.0608491	2.1797	0.462987	9.17332e-05	7.13215e-15	9.63856e-11
rs174535	Muscle_Skeletal	11_61551356_T_C_b37	11	61551356	T	C	-45434	5.51972e-07	-0.187157	0.0366152	-0.741495	0.239472	6.9815e-05	2.80477e-10	1.51065e-06	-32372	3.36964e-08	0.254668	0.0449926	0.141983	0.0307843	6.29432e-05	2.22326e-09	1.06647e-05
rs174584	Muscle_Skeletal	11_61610750_G_A_b37	11	61610750	G	A	13960	4.29467e-07	-0.182221	0.0352966	-0.738748	0.230792	6.9815e-05	2.80477e-10	1.51065e-06	27022	3.60712e-08	0.245175	0.0434142	0.142489	0.0296167	6.29432e-05	2.22326e-09	1.06647e-05
rs5792235	Nerve_Tibial	11_61596322_CA_C_b37	11	61596322	CA	C	-468	4.56961e-09	-0.352431	0.0576512	-1.20472	0.298841	0.000109347	7.68054e-12	6.53779e-08	12594	3.82813e-08	0.364323	0.0638523	2.33637	0.484321	9.17332e-05	7.13215e-15	9.63856e-11
rs174577	Muscle_Skeletal	11_61604814_C_A_b37	11	61604814	C	A	8024	3.08359e-07	-0.187213	0.0358001	-0.710133	0.234709	6.9815e-05	2.80477e-10	1.51065e-06	21086	4.43679e-08	0.247347	0.0441056	0.144582	0.0300707	6.29432e-05	2.22326e-09	1.06647e-05
rs174578	Muscle_Skeletal	11_61605499_T_A_b37	11	61605499	T	A	8709	2.78497e-07	-0.18778	0.0357689	-0.71326	0.234543	6.9815e-05	2.80477e-10	1.51065e-06	21771	4.53059e-08	0.247048	0.0440835	0.144435	0.0300548	6.29432e-05	2.22326e-09	1.06647e-05
rs174580	Muscle_Skeletal	11_61606642_A_G_b37	11	61606642	A	G	9852	2.37819e-07	-0.188566	0.035704	-0.717907	0.234176	6.9815e-05	2.80477e-10	1.51065e-06	22914	4.74759e-08	0.246361	0.0440309	0.144083	0.030017	6.29432e-05	2.22326e-09	1.06647e-05
rs174581	Muscle_Skeletal	11_61606683_G_A_b37	11	61606683	G	A	9893	2.36543e-07	-0.188592	0.0357017	-0.718034	0.234163	6.9815e-05	2.80477e-10	1.51065e-06	22955	4.75809e-08	0.246332	0.0440291	0.144065	0.0300157	6.29432e-05	2.22326e-09	1.06647e-05
rs174576	Heart_Left_Ventricle	11_61603510_C_A_b37	11	61603510	C	A	6720	5.22044e-05	-0.227551	0.0546567	-0.24009	0.0733614	6.00987e-05	1.1882e-05	0.0201049	19782	5.04192e-08	0.362269	0.063163	0.583272	0.132411	5.35846e-05	1.9967e-13	2.16987e-09
rs174564	Muscle_Skeletal	11_61588305_A_G_b37	11	61588305	A	G	-8485	8.44984e-07	-0.190268	0.037873	-0.724882	0.247766	6.9815e-05	2.80477e-10	1.51065e-06	4577	5.45942e-08	0.259195	0.0465465	0.148828	0.0317693	6.29432e-05	2.22326e-09	1.06647e-05
rs99780	Muscle_Skeletal	11_61596633_C_T_b37	11	61596633	C	T	-157	7.11805e-07	-0.185214	0.0366087	-0.742761	0.239226	6.9815e-05	2.80477e-10	1.51065e-06	12905	5.67566e-08	0.250368	0.0450213	0.141745	0.0307566	6.29432e-05	2.22326e-09	1.06647e-05
rs138194593	Nerve_Tibial	11_61620703_CTCTT_C_b37	11	61620703	CTCTT	C	23913	1.47056e-05	-0.239847	0.0540778	-0.586857	0.277458	0.000109347	7.68054e-12	6.53779e-08	36975	6.32957e-08	0.324497	0.0578794	2.2633	0.434492	9.17332e-05	7.13215e-15	9.63856e-11
rs174567	Muscle_Skeletal	11_61593005_A_G_b37	11	61593005	A	G	-3785	2.63757e-06	-0.172896	0.0361446	-0.701627	0.235535	6.9815e-05	2.80477e-10	1.51065e-06	9277	6.45769e-08	0.245218	0.0442925	0.13459	0.030315	6.29432e-05	2.22326e-09	1.06647e-05
rs174583	Heart_Left_Ventricle	11_61609750_C_T_b37	11	61609750	C	T	12960	4.18319e-05	-0.227739	0.0539754	-0.240645	0.0724774	6.00987e-05	1.1882e-05	0.0201049	26022	7.52976e-08	0.353964	0.0626209	0.567409	0.131208	5.35846e-05	1.9967e-13	2.16987e-09
rs1535	Nerve_Tibial	11_61597972_A_G_b37	11	61597972	A	G	1182	9.64352e-09	-0.341871	0.0572446	-1.16641	0.296205	0.000109347	7.68054e-12	6.53779e-08	14244	7.9329e-08	0.352574	0.0633959	2.24661	0.480723	9.17332e-05	7.13215e-15	9.63856e-11
rs174530	Nerve_Tibial	11_61546592_A_G_b37	11	61546592	A	G	-50198	7.99409e-08	-0.318662	0.0573141	-1.15362	0.293783	0.000109347	7.68054e-12	6.53779e-08	-37136	8.16802e-08	0.349304	0.0628741	2.17615	0.477816	9.17332e-05	7.13215e-15	9.63856e-11
rs174581	Nerve_Tibial	11_61606683_G_A_b37	11	61606683	G	A	9893	2.74558e-08	-0.315839	0.0547315	-0.886812	0.285525	0.000109347	7.68054e-12	6.53779e-08	22955	9.89424e-08	0.333159	0.0603855	2.17722	0.456566	9.17332e-05	7.13215e-15	9.63856e-11
rs174580	Nerve_Tibial	11_61606642_A_G_b37	11	61606642	A	G	9852	2.73203e-08	-0.315894	0.0547318	-0.887191	0.285528	0.000109347	7.68054e-12	6.53779e-08	22914	9.91754e-08	0.333143	0.0603879	2.17688	0.456588	9.17332e-05	7.13215e-15	9.63856e-11
rs174561	Nerve_Tibial	11_61582708_T_C_b37	11	61582708	T	C	-14082	7.68054e-12	-0.423908	0.0585035	-1.40212	0.309386	0.000109347	7.68054e-12	6.53779e-08	-1020	1.02682e-07	0.369249	0.0670174	2.4264	0.50639	9.17332e-05	7.13215e-15	9.63856e-11
rs174551	Muscle_Skeletal	11_61573684_T_C_b37	11	61573684	T	C	-23106	3.23749e-07	-0.20382	0.0390488	-0.787125	0.255848	6.9815e-05	2.80477e-10	1.51065e-06	-10044	1.04662e-07	0.262495	0.0482265	0.147556	0.032942	6.29432e-05	2.22326e-09	1.06647e-05
rs174556	Nerve_Tibial	11_61580635_C_T_b37	11	61580635	C	T	-16155	1.0279e-11	-0.420959	0.0584944	-1.39172	0.3091	0.000109347	7.68054e-12	6.53779e-08	-3093	1.0669e-07	0.368246	0.066929	2.42286	0.505633	9.17332e-05	7.13215e-15	9.63856e-11
rs174578	Nerve_Tibial	11_61605499_T_A_b37	11	61605499	T	A	8709	2.27691e-08	-0.317865	0.0547375	-0.900348	0.285614	0.000109347	7.68054e-12	6.53779e-08	21771	1.06765e-07	0.332669	0.0604644	2.16596	0.457302	9.17332e-05	7.13215e-15	9.63856e-11
rs174555	Nerve_Tibial	11_61579760_T_C_b37	11	61579760	T	C	-17030	1.18521e-11	-0.419392	0.0584729	-1.38628	0.308869	0.000109347	7.68054e-12	6.53779e-08	-3968	1.09774e-07	0.367535	0.0668695	2.41946	0.505139	9.17332e-05	7.13215e-15	9.63856e-11
rs174549	Nerve_Tibial	11_61571382_G_A_b37	11	61571382	G	A	-25408	1.25306e-11	-0.418763	0.0584623	-1.38411	0.308767	0.000109347	7.68054e-12	6.53779e-08	-12346	1.11141e-07	0.367229	0.066844	2.41791	0.504929	9.17332e-05	7.13215e-15	9.63856e-11
rs174577	Nerve_Tibial	11_61604814_C_A_b37	11	61604814	C	A	8024	2.05382e-08	-0.31893	0.0547326	-0.907869	0.285616	0.000109347	7.68054e-12	6.53779e-08	21086	1.12189e-07	0.332266	0.0605009	2.15872	0.457653	9.17332e-05	7.13215e-15	9.63856e-11
rs149597144	Muscle_Skeletal	11_61602460_CA_C_b37	11	61602460	CA	C	5670	4.79057e-05	-0.160151	0.0388513	-0.621192	0.252062	6.9815e-05	2.80477e-10	1.51065e-06	18732	1.15054e-07	0.256473	0.0472804	0.154005	0.0321501	6.29432e-05	2.22326e-09	1.06647e-05
rs174544	Nerve_Tibial	11_61567753_C_A_b37	11	61567753	C	A	-29037	1.23698e-11	-0.424117	0.0591915	-1.37658	0.313153	0.000109347	7.68054e-12	6.53779e-08	-15975	1.20661e-07	0.370847	0.067707	2.46979	0.510772	9.17332e-05	7.13215e-15	9.63856e-11
rs174534	Muscle_Skeletal	11_61549458_A_G_b37	11	61549458	A	G	-47332	9.64743e-09	-0.222135	0.0376958	-0.920936	0.248011	6.9815e-05	2.80477e-10	1.51065e-06	-34270	1.21898e-07	0.254842	0.0470776	0.13858	0.0322165	6.29432e-05	2.22326e-09	1.06647e-05
rs143352979	Thyroid	11_61620628_AAACAAC_A_b37	11	61620628	AAACAAC	A	23838	5.36455e-05	-0.212459	0.0516373	-0.127371	0.0769493	9.58876e-05	1.41991e-06	0.00349773	36900	1.3049e-07	0.311876	0.0572894	0.631155	0.154659	0.00010913	2.69955e-20	1.52407e-15
rs174560	Nerve_Tibial	11_61581764_T_C_b37	11	61581764	T	C	-15026	7.99645e-10	-0.361225	0.0561399	-1.05009	0.295676	0.000109347	7.68054e-12	6.53779e-08	-1964	1.36946e-07	0.343662	0.0630383	2.2311	0.476771	9.17332e-05	7.13215e-15	9.63856e-11
rs174574	Nerve_Tibial	11_61600342_A_C_b37	11	61600342	A	C	3552	1.6196e-08	0.327586	0.0557793	0.980332	0.290565	0.000109347	7.68054e-12	6.53779e-08	16614	1.4224e-07	-0.336387	0.061791	-2.23195	0.466253	9.17332e-05	7.13215e-15	9.63856e-11
rs102275	Muscle_Skeletal	11_61557803_T_C_b37	11	61557803	T	C	-38987	3.60119e-06	-0.172631	0.0366054	-0.767043	0.237759	6.9815e-05	2.80477e-10	1.51065e-06	-25925	1.45444e-07	0.241639	0.0449259	0.136061	0.0306743	6.29432e-05	2.22326e-09	1.06647e-05
rs57668028	Nerve_Tibial	11_61591995_GAA_G_b37	11	61591995	GAA	G	-4795	9.54107e-09	-0.379709	0.0635587	-1.36445	0.32758	0.000109347	7.68054e-12	6.53779e-08	8267	1.53744e-07	0.383247	0.0706033	2.56579	0.532192	9.17332e-05	7.13215e-15	9.63856e-11
rs174548	Nerve_Tibial	11_61571348_C_G_b37	11	61571348	C	G	-25442	9.34202e-10	-0.359147	0.0560629	-1.04439	0.295119	0.000109347	7.68054e-12	6.53779e-08	-12380	1.62578e-07	0.341022	0.0629561	2.21831	0.475957	9.17332e-05	7.13215e-15	9.63856e-11
rs61897793	Artery_Tibial	11_61599347_G_A_b37	11	61599347	G	A	2557	7.74786e-05	-0.273089	0.0679212	-0.730614	0.266824	8.14681e-05	2.0927e-06	0.00516736	15619	1.70072e-07	0.358909	0.0666396	2.14011	0.588605	8.52022e-05	8.69658e-08	0.000250735
rs174564	Nerve_Tibial	11_61588305_A_G_b37	11	61588305	A	G	-8485	1.25441e-09	-0.367618	0.0578706	-1.24115	0.301282	0.000109347	7.68054e-12	6.53779e-08	4577	2.12179e-07	0.348436	0.064977	2.2574	0.491278	9.17332e-05	7.13215e-15	9.63856e-11
rs174556	Muscle_Skeletal	11_61580635_C_T_b37	11	61580635	C	T	-16155	5.11298e-09	-0.232325	0.0386674	-0.809422	0.256372	6.9815e-05	2.80477e-10	1.51065e-06	-3093	2.2282e-07	0.256634	0.0484734	0.128535	0.0332887	6.29432e-05	2.22326e-09	1.06647e-05
rs174555	Muscle_Skeletal	11_61579760_T_C_b37	11	61579760	T	C	-17030	6.41618e-09	-0.23038	0.0386078	-0.805969	0.255816	6.9815e-05	2.80477e-10	1.51065e-06	-3968	2.23858e-07	0.256019	0.0483658	0.127928	0.0332182	6.29432e-05	2.22326e-09	1.06647e-05
rs174549	Muscle_Skeletal	11_61571382_G_A_b37	11	61571382	G	A	-25408	6.99027e-09	-0.229634	0.0385833	-0.804603	0.255594	6.9815e-05	2.80477e-10	1.51065e-06	-12346	2.24641e-07	0.255759	0.048323	0.127686	0.03319	6.29432e-05	2.22326e-09	1.06647e-05
rs174561	Muscle_Skeletal	11_61582708_T_C_b37	11	61582708	T	C	-14082	3.07165e-09	-0.236507	0.0387731	-0.815972	0.257443	6.9815e-05	2.80477e-10	1.51065e-06	-1020	2.27287e-07	0.257559	0.0486845	0.129719	0.033424	6.29432e-05	2.22326e-09	1.06647e-05
rs108499	Muscle_Skeletal	11_61547237_C_T_b37	11	61547237	C	T	-49553	2.10782e-07	-0.203169	0.038295	-0.874777	0.250187	6.9815e-05	2.80477e-10	1.51065e-06	-36491	2.37917e-07	0.25073	0.0474753	0.135586	0.0324744	6.29432e-05	2.22326e-09	1.06647e-05
rs174566	Muscle_Skeletal	11_61592362_A_G_b37	11	61592362	A	G	-4428	1.54166e-06	-0.177881	0.0363169	-0.716907	0.23694	6.9815e-05	2.80477e-10	1.51065e-06	8634	2.40837e-07	0.236251	0.0447544	0.126255	0.0306323	6.29432e-05	2.22326e-09	1.06647e-05
rs174594	Nerve_Tibial	11_61619829_C_A_b37	11	61619829	C	A	23039	9.0202e-07	0.285658	0.0564561	0.774748	0.291593	0.000109347	7.68054e-12	6.53779e-08	36101	2.8443e-07	-0.326639	0.0616048	-2.37071	0.459851	9.17332e-05	7.13215e-15	9.63856e-11
rs174600	Nerve_Tibial	11_61622227_T_C_b37	11	61622227	T	C	25437	1.42378e-05	-0.259832	0.0584836	-0.921279	0.296615	0.000109347	7.68054e-12	6.53779e-08	38499	2.9794e-07	0.333669	0.0630448	2.1954	0.475755	9.17332e-05	7.13215e-15	9.63856e-11
rs174541	Muscle_Skeletal	11_61565908_T_C_b37	11	61565908	T	C	-30882	3.22409e-08	-0.208951	0.0368613	-0.684718	0.243801	6.9815e-05	2.80477e-10	1.51065e-06	-17820	3.50568e-07	0.239436	0.0460136	0.130356	0.0314493	6.29432e-05	2.22326e-09	1.06647e-05
rs4246215	Muscle_Skeletal	11_61564299_G_T_b37	11	61564299	G	T	-32491	3.22242e-08	-0.208953	0.0368611	-0.684722	0.2438	6.9815e-05	2.80477e-10	1.51065e-06	-19429	3.51035e-07	0.239424	0.0460136	0.13035	0.0314493	6.29432e-05	2.22326e-09	1.06647e-05
rs174528	Muscle_Skeletal	11_61543499_T_C_b37	11	61543499	T	C	-53291	5.71492e-05	-0.147438	0.0361441	-0.60638	0.234147	6.9815e-05	2.80477e-10	1.51065e-06	-40229	3.75319e-07	0.22898	0.0441209	0.117709	0.0302409	6.29432e-05	2.22326e-09	1.06647e-05
rs174598	Nerve_Tibial	11_61621194_G_A_b37	11	61621194	G	A	24404	7.87361e-06	-0.263356	0.0574957	-0.858261	0.293081	0.000109347	7.68054e-12	6.53779e-08	37466	3.82786e-07	0.326041	0.0622148	2.21742	0.467793	9.17332e-05	7.13215e-15	9.63856e-11
rs174544	Muscle_Skeletal	11_61567753_C_A_b37	11	61567753	C	A	-29037	7.51487e-09	-0.23228	0.0391145	-0.80819	0.259127	6.9815e-05	2.80477e-10	1.51065e-06	-15975	4.23564e-07	0.253473	0.0490717	0.125494	0.0336861	6.29432e-05	2.22326e-09	1.06647e-05
rs199985711	Muscle_Skeletal	11_61602459_CCA_C_b37	11	61602459	CCA	C	5669	6.95022e-05	-0.158124	0.0392264	-0.572342	0.254614	6.9815e-05	2.80477e-10	1.51065e-06	18731	4.46437e-07	0.24681	0.0478807	0.150885	0.0324902	6.29432e-05	2.22326e-09	1.06647e-05
rs174541	Nerve_Tibial	11_61565908_T_C_b37	11	61565908	T	C	-30882	5.25871e-09	-0.350714	0.0576188	-1.22902	0.297991	0.000109347	7.68054e-12	6.53779e-08	-17820	4.52004e-07	0.335742	0.0644929	2.17611	0.487156	9.17332e-05	7.13215e-15	9.63856e-11
rs4246215	Nerve_Tibial	11_61564299_G_T_b37	11	61564299	G	T	-32491	5.25846e-09	-0.350714	0.0576187	-1.22901	0.297991	0.000109347	7.68054e-12	6.53779e-08	-19429	4.52348e-07	0.335732	0.064493	2.17606	0.487156	9.17332e-05	7.13215e-15	9.63856e-11
rs174528	Nerve_Tibial	11_61543499_T_C_b37	11	61543499	T	C	-53291	1.74828e-07	-0.293192	0.0542745	-0.948074	0.279619	0.000109347	7.68054e-12	6.53779e-08	-40229	6.83209e-07	0.306632	0.0599018	1.91961	0.453622	9.17332e-05	7.13215e-15	9.63856e-11
rs61897793	Muscle_Skeletal	11_61599347_G_A_b37	11	61599347	G	A	2557	2.27424e-05	-0.212494	0.0494191	-0.958426	0.319913	6.9815e-05	2.80477e-10	1.51065e-06	15619	7.41932e-07	0.306157	0.0606164	0.158251	0.0414993	6.29432e-05	2.22326e-09	1.06647e-05
rs28456	Muscle_Skeletal	11_61589481_A_G_b37	11	61589481	A	G	-7309	2.09377e-07	-0.205913	0.0388025	-0.709646	0.255246	6.9815e-05	2.80477e-10	1.51065e-06	5753	8.5681e-07	0.242475	0.0482926	0.117637	0.0331445	6.29432e-05	2.22326e-09	1.06647e-05
rs97384	Nerve_Tibial	11_61624181_T_C_b37	11	61624181	T	C	27391	2.07862e-05	0.259223	0.0595473	0.715017	0.304321	0.000109347	7.68054e-12	6.53779e-08	40453	8.6722e-07	-0.326359	0.0643932	-2.27934	0.482549	9.17332e-05	7.13215e-15	9.63856e-11
rs143352979	Nerve_Tibial	11_61620628_AAACAAC_A_b37	11	61620628	AAACAAC	A	23838	1.02341e-05	-0.253926	0.0561794	-0.639182	0.288419	0.000109347	7.68054e-12	6.53779e-08	36900	8.80471e-07	0.3087	0.0609479	2.06542	0.458678	9.17332e-05	7.13215e-15	9.63856e-11
rs174551	Nerve_Tibial	11_61573684_T_C_b37	11	61573684	T	C	-23106	4.28331e-10	-0.400671	0.0611996	-1.39924	0.318585	0.000109347	7.68054e-12	6.53779e-08	-10044	8.90098e-07	0.351864	0.0695017	2.33054	0.523542	9.17332e-05	7.13215e-15	9.63856e-11
rs28456	Nerve_Tibial	11_61589481_A_G_b37	11	61589481	A	G	-7309	2.40587e-11	-0.39689	0.0562835	-1.37403	0.295401	0.000109347	7.68054e-12	6.53779e-08	5753	1.02817e-06	0.326108	0.0648092	2.02485	0.490821	9.17332e-05	7.13215e-15	9.63856e-11
rs174535	Artery_Tibial	11_61551356_T_C_b37	11	61551356	T	C	-45434	4.02658e-05	-0.203804	0.0487263	-0.528116	0.191878	8.14681e-05	2.0927e-06	0.00516736	-32372	1.05028e-06	0.241848	0.0482777	1.82023	0.41873	8.52022e-05	8.69658e-08	0.000250735
rs174559	Artery_Tibial	11_61581656_G_A_b37	11	61581656	G	A	-15134	1.29445e-05	-0.239288	0.0537423	-0.534128	0.213126	8.14681e-05	2.0927e-06	0.00516736	-2072	1.27255e-06	0.26595	0.0535258	1.85615	0.466643	8.52022e-05	8.69658e-08	0.000250735
rs174600	Muscle_Skeletal	11_61622227_T_C_b37	11	61622227	T	C	25437	6.56366e-08	-0.204243	0.0369123	-0.9494	0.240806	6.9815e-05	2.80477e-10	1.51065e-06	38499	1.36595e-06	0.227306	0.0461672	0.146329	0.0312022	6.29432e-05	2.22326e-09	1.06647e-05
rs174576	Nerve_Tibial	11_61603510_C_A_b37	11	61603510	C	A	6720	2.8682e-09	-0.333989	0.0538689	-1.10894	0.280185	0.000109347	7.68054e-12	6.53779e-08	19782	1.38889e-06	0.301844	0.0607694	1.94838	0.45858	9.17332e-05	7.13215e-15	9.63856e-11
rs174530	Muscle_Skeletal	11_61546592_A_G_b37	11	61546592	A	G	-50198	6.54239e-07	-0.189049	0.037239	-0.716769	0.243776	6.9815e-05	2.80477e-10	1.51065e-06	-37136	1.43293e-06	0.22729	0.0462587	0.123704	0.0315683	6.29432e-05	2.22326e-09	1.06647e-05
rs174560	Muscle_Skeletal	11_61581764_T_C_b37	11	61581764	T	C	-15026	1.92823e-07	-0.198849	0.0373564	-0.729717	0.245377	6.9815e-05	2.80477e-10	1.51065e-06	-1964	1.52445e-06	0.228287	0.0465854	0.10936	0.03196	6.29432e-05	2.22326e-09	1.06647e-05
rs174548	Muscle_Skeletal	11_61571348_C_G_b37	11	61571348	C	G	-25442	3.05737e-07	-0.194706	0.0372208	-0.723523	0.244168	6.9815e-05	2.80477e-10	1.51065e-06	-12380	1.52588e-06	0.227132	0.0463516	0.108056	0.0318076	6.29432e-05	2.22326e-09	1.06647e-05
rs174583	Nerve_Tibial	11_61609750_C_T_b37	11	61609750	C	T	12960	6.48943e-09	-0.323167	0.0534408	-1.04944	0.277769	0.000109347	7.68054e-12	6.53779e-08	26022	1.54831e-06	0.297064	0.060092	1.9532	0.452696	9.17332e-05	7.13215e-15	9.63856e-11
rs174549	Artery_Tibial	11_61571382_G_A_b37	11	61571382	G	A	-25408	4.62951e-05	-0.214654	0.0517423	-0.512682	0.204161	8.14681e-05	2.0927e-06	0.00516736	-12346	1.62253e-06	0.252346	0.0513264	1.74113	0.447637	8.52022e-05	8.69658e-08	0.000250735
rs174555	Artery_Tibial	11_61579760_T_C_b37	11	61579760	T	C	-17030	4.52787e-05	-0.215006	0.0517593	-0.513414	0.204241	8.14681e-05	2.0927e-06	0.00516736	-3968	1.62549e-06	0.252433	0.051348	1.741	0.447836	8.52022e-05	8.69658e-08	0.000250735
rs174556	Artery_Tibial	11_61580635_C_T_b37	11	61580635	C	T	-16155	4.27321e-05	-0.215911	0.0518006	-0.515285	0.204436	8.14681e-05	2.0927e-06	0.00516736	-3093	1.63687e-06	0.252621	0.051402	1.74035	0.448334	8.52022e-05	8.69658e-08	0.000250735
rs174561	Artery_Tibial	11_61582708_T_C_b37	11	61582708	T	C	-14082	3.75709e-05	-0.217849	0.0518751	-0.519211	0.204803	8.14681e-05	2.0927e-06	0.00516736	-1020	1.68443e-06	0.252823	0.0515078	1.73709	0.449311	8.52022e-05	8.69658e-08	0.000250735
rs174560	Artery_Tibial	11_61581764_T_C_b37	11	61581764	T	C	-15026	8.71429e-06	-0.22213	0.0488875	-0.539046	0.193605	8.14681e-05	2.0927e-06	0.00516736	-1964	1.79065e-06	0.239047	0.0488326	1.53835	0.427532	8.52022e-05	8.69658e-08	0.000250735
rs12226877	Nerve_Tibial	11_61591907_G_A_b37	11	61591907	G	A	-4883	4.39683e-05	-0.271376	0.0650535	-0.844715	0.330596	0.000109347	7.68054e-12	6.53779e-08	8179	1.80628e-06	0.345391	0.0703455	2.30782	0.529107	9.17332e-05	7.13215e-15	9.63856e-11
rs174548	Artery_Tibial	11_61571348_C_G_b37	11	61571348	C	G	-25442	9.25202e-06	-0.22089	0.0487618	-0.535554	0.193085	8.14681e-05	2.0927e-06	0.00516736	-12380	1.82933e-06	0.238172	0.0486997	1.53646	0.426296	8.52022e-05	8.69658e-08	0.000250735
rs174598	Muscle_Skeletal	11_61621194_G_A_b37	11	61621194	G	A	24404	3.12337e-07	-0.190218	0.0363927	-0.867535	0.237059	6.9815e-05	2.80477e-10	1.51065e-06	37466	1.84098e-06	0.220386	0.0453431	0.134107	0.0307521	6.29432e-05	2.22326e-09	1.06647e-05
rs968567	Muscle_Skeletal	11_61595564_C_T_b37	11	61595564	C	T	-1226	7.89955e-06	-0.223439	0.0491901	-0.997171	0.319055	6.9815e-05	2.80477e-10	1.51065e-06	11836	1.95892e-06	0.294247	0.0607047	0.151873	0.04151	6.29432e-05	2.22326e-09	1.06647e-05
rs61896141	Muscle_Skeletal	11_61556039_A_C_b37	11	61556039	A	C	-40751	2.35325e-05	-0.213629	0.0497758	-0.919832	0.322606	6.9815e-05	2.80477e-10	1.51065e-06	-27689	2.09784e-06	0.295945	0.0612397	0.152662	0.0418731	6.29432e-05	2.22326e-09	1.06647e-05
rs174592	Muscle_Skeletal	11_61618608_A_G_b37	11	61618608	A	G	21818	1.04931e-07	-0.179765	0.0330301	-0.650739	0.21732	6.9815e-05	2.80477e-10	1.51065e-06	34880	2.11879e-06	0.199533	0.0413074	0.118652	0.0280499	6.29432e-05	2.22326e-09	1.06647e-05
rs174544	Artery_Tibial	11_61567753_C_A_b37	11	61567753	C	A	-29037	5.77436e-05	-0.216538	0.052891	-0.503545	0.208717	8.14681e-05	2.0927e-06	0.00516736	-15975	2.76299e-06	0.252193	0.0525312	1.71879	0.458115	8.52022e-05	8.69658e-08	0.000250735
rs174529	Muscle_Skeletal	11_61543961_T_C_b37	11	61543961	T	C	-52829	9.1685e-07	-0.180425	0.0360351	-0.70241	0.235566	6.9815e-05	2.80477e-10	1.51065e-06	-39767	4.09485e-06	0.210299	0.0448594	0.110299	0.030626	6.29432e-05	2.22326e-09	1.06647e-05
rs174574	Artery_Tibial	11_61600342_A_C_b37	11	61600342	A	C	3552	1.27147e-05	0.209907	0.0470996	0.528973	0.186127	8.14681e-05	2.0927e-06	0.00516736	16614	7.51959e-06	-0.216251	0.047244	-1.52678	0.410579	8.52022e-05	8.69658e-08	0.000250735
rs143352979	Muscle_Skeletal	11_61620628_AAACAAC_A_b37	11	61620628	AAACAAC	A	23838	1.05991e-06	-0.176875	0.0355405	-0.551096	0.233414	6.9815e-05	2.80477e-10	1.51065e-06	36900	1.07744e-05	0.198358	0.0443529	0.119132	0.0300692	6.29432e-05	2.22326e-09	1.06647e-05
rs102275	Nerve_Tibial	11_61557803_T_C_b37	11	61557803	T	C	-38987	1.04396e-09	-0.352686	0.0552286	-1.08537	0.289609	0.000109347	7.68054e-12	6.53779e-08	-25925	1.20776e-05	0.283231	0.0632019	1.93482	0.47373	9.17332e-05	7.13215e-15	9.63856e-11
rs174594	Muscle_Skeletal	11_61619829_C_A_b37	11	61619829	C	A	23039	6.4925e-08	0.19358	0.0349719	0.748133	0.229863	6.9815e-05	2.80477e-10	1.51065e-06	36101	1.23177e-05	-0.19558	0.0440321	-0.125057	0.0297523	6.29432e-05	2.22326e-09	1.06647e-05
rs373215945	Muscle_Skeletal	11_61602458_CCCA_C_b37	11	61602458	CCCA	C	5668	3.02194e-05	-0.170449	0.0402692	-0.589495	0.262028	6.9815e-05	2.80477e-10	1.51065e-06	18730	1.29479e-05	0.220535	0.0497782	0.11694	0.0339225	6.29432e-05	2.22326e-09	1.06647e-05
rs174627	Nerve_Tibial	11_61637466_G_A_b37	11	61637466	G	A	40676	2.44197e-05	-0.342999	0.0794963	-1.06144	0.40473	0.000109347	7.68054e-12	6.53779e-08	53738	1.59509e-05	0.384348	0.0870341	2.79183	0.648993	9.17332e-05	7.13215e-15	9.63856e-11
rs174529	Artery_Tibial	11_61543961_T_C_b37	11	61543961	T	C	-52829	7.36507e-05	-0.193938	0.0480832	-0.570524	0.188297	8.14681e-05	2.0927e-06	0.00516736	-39767	1.75585e-05	0.210563	0.0480599	1.57504	0.415859	8.52022e-05	8.69658e-08	0.000250735
rs174604	Thyroid	11_61626270_C_G_b37	11	61626270	C	G	29480	6.87794e-06	-0.239839	0.0521323	-0.201183	0.0776922	9.58876e-05	1.41991e-06	0.00349773	42542	1.98025e-05	0.259276	0.0595282	0.543575	0.159015	0.00010913	2.69955e-20	1.52407e-15
rs149597144	Nerve_Tibial	11_61602460_CA_C_b37	11	61602460	CA	C	5670	5.1511e-08	-0.334027	0.0591485	-1.17272	0.304159	0.000109347	7.68054e-12	6.53779e-08	18732	2.63153e-05	0.286708	0.066728	1.89167	0.501069	9.17332e-05	7.13215e-15	9.63856e-11
rs174601	Muscle_Skeletal	11_61623140_C_T_b37	11	61623140	C	T	26350	6.55405e-08	-0.185796	0.0335766	-0.711911	0.22075	6.9815e-05	2.80477e-10	1.51065e-06	39412	2.86717e-05	0.179917	0.0423811	0.109817	0.0286934	6.29432e-05	2.22326e-09	1.06647e-05
rs174599	Muscle_Skeletal	11_61621556_G_C_b37	11	61621556	G	C	24766	6.78903e-08	-0.184079	0.0333071	-0.702989	0.218987	6.9815e-05	2.80477e-10	1.51065e-06	37828	3.13725e-05	0.177603	0.0420478	0.108543	0.0284646	6.29432e-05	2.22326e-09	1.06647e-05
rs97384	Muscle_Skeletal	11_61624181_T_C_b37	11	61624181	T	C	27391	2.58562e-08	0.203988	0.0357242	0.84668	0.234603	6.9815e-05	2.80477e-10	1.51065e-06	40453	5.2801e-05	-0.18567	0.045302	-0.112054	0.0306752	6.29432e-05	2.22326e-09	1.06647e-05
rs174592	Esophagus_Mucosa	11_61618608_A_G_b37	11	61618608	A	G	21818	2.65859e-06	-0.281875	0.0583406	-0.0904288	0.0356598	8.33558e-05	7.74868e-11	3.69776e-07	34880	7.51716e-05	0.301968	0.0747133	0.761369	0.241633	7.67186e-05	5.14084e-09	1.90835e-05
rs199985711	Nerve_Tibial	11_61602459_CCA_C_b37	11	61602459	CCA	C	5669	2.64278e-08	-0.343704	0.0594836	-1.18647	0.306747	0.000109347	7.68054e-12	6.53779e-08	18731	9.14994e-05	0.269913	0.0676832	1.69312	0.509005	9.17332e-05	7.13215e-15	9.63856e-11
