# Supplementary material for: Tissue-specific impact of FADS cluster variants on FADS1 and FADS2 gene expression
Source: PLoS One. 2018 Mar 28;13(3):e0194610. doi: 10.1371/journal.pone.0194610 (PMC5874031; doi:10.1371/journal.pone.0194610)
Supplement: S2 Table — (XLSX) [file pone.0194610.s003.xlsx]

## Sheet: Sheet1
S2 Table. Evidence for function for 73 eQTLs significantly (FDR<0.05) associated with both FADS1 and FADS2 in same tissues from GTEx
SNP_id	Chromosome	Position hg19	ENCODE Features from UCSC browser	RegulomeDB Evidence	RegulomeDB score
rs174528	chr11	61543498		Single_Nucleotides|CPSF7|eQTL|Lymphoblastoid, Single_Nucleotides|NXF1|eQTL|Lymphoblastoid, Motifs|PWM||TCF11, Motifs|Footprinting|Hepatocytes|TCF11, Motifs|Footprinting|Mcf7|TCF11, Motifs|Footprinting|LncapAndro|TCF11, Motifs|Footprinting|Huh75|TCF11, Motifs|Footprinting|AosmcSerumfree|TCF11, Motifs|Footprinting|Lncap|TCF11, Chromatin_Structure||FAIRE|Gm12892, Chromatin_Structure||DNase-seq|Th1, …	1b
rs174529	chr11	61543960	Insulator, TFBS	Chromatin_Structure||DNase-seq|Huvec, Chromatin_Structure||DNase-seq|Cd20ro01794, Chromatin_Structure||DNase-seq|Heartoc, Chromatin_Structure|Ifng4h|FAIRE|Helas3, Chromatin_Structure||DNase-seq|Sknsh, Chromatin_Structure||DNase-seq|Lncap, Chromatin_Structure||DNase-seq|K562G2mphase, Chromatin_Structure||DNase-seq|Cerebrumfrontaloc, Chromatin_Structure||DNase-seq|Gm12891, Chromatin_Structure||DNas…	4
rs174530	chr11	61546591		Chromatin_Structure||DNase-seq|Progfib, Chromatin_Structure||DNase-seq|Ipsnihi7, Chromatin_Structure||DNase-seq|Htr8, Chromatin_Structure||DNase-seq|Fibropag08395, Chromatin_Structure||DNase-seq|Hpde6e6e7, Chromatin_Structure||DNase-seq|Huvec, Chromatin_Structure|Est10nm30m|DNase-seq|Ishikawa, Chromatin_Structure||DNase-seq|Ipsnihi11, Chromatin_Structure||DNase-seq|Cd20ro01794, Chromatin_Structur…	4
rs7943728	chr11	61547067		Chromatin_Structure||DNase-seq|Cd20ro01794, Chromatin_Structure||DNase-seq|Lncap, Chromatin_Structure||DNase-seq|Cerebrumfrontaloc, Chromatin_Structure||DNase-seq|Gm12891, Chromatin_Structure||DNase-seq|8988t, Chromatin_Structure||DNase-seq|Gm10248, Chromatin_Structure||DNase-seq|Gm20000, Chromatin_Structure||DNase-seq|H7es, Chromatin_Structure||DNase-seq|Hsmm, Chromatin_Structure||DNase-seq|Mono…	5
rs108499	chr11	61547236		Chromatin_Structure||DNase-seq|Cd20ro01794, Chromatin_Structure||DNase-seq|Heartoc, Chromatin_Structure||DNase-seq|Lncap, Chromatin_Structure||DNase-seq|Cerebrumfrontaloc, Chromatin_Structure||DNase-seq|Gm12891, Chromatin_Structure||DNase-seq|8988t, Chromatin_Structure||DNase-seq|Medullod341, Chromatin_Structure||DNase-seq|H7es, Chromatin_Structure||DNase-seq|Hsmm, Chromatin_Structure||DNase-seq|…	5
rs174533	chr11	61549024		Chromatin_Structure||DNase-seq|Ipsnihi11, Chromatin_Structure||DNase-seq|Cd20ro01794, Chromatin_Structure||DNase-seq|Heartoc, Chromatin_Structure||DNase-seq|Lncap, Chromatin_Structure||DNase-seq|Cerebrumfrontaloc, Chromatin_Structure||DNase-seq|Gm12891, Chromatin_Structure||DNase-seq|8988t, Chromatin_Structure||DNase-seq|Gm19240, Chromatin_Structure||DNase-seq|Gm10248, Chromatin_Structure||DNase-…	5
rs174534	chr11	61549457		Chromatin_Structure||DNase-seq|Sknsh, Chromatin_Structure||DNase-seq|Lncap, Chromatin_Structure||DNase-seq|Cerebrumfrontaloc, Chromatin_Structure||DNase-seq|Gm12891, Chromatin_Structure||DNase-seq|8988t, Chromatin_Structure||DNase-seq|Gm19240, Chromatin_Structure|ra|DNase-seq|Sknsh, Chromatin_Structure||DNase-seq|H7es, Chromatin_Structure||DNase-seq|Hsmm, Chromatin_Structure||DNase-seq|Monocd14, …	5
rs174535	chr11	61551355		Single_Nucleotides|FADS2|eQTL|Monocytes, Motifs|Footprinting|Huh7|SRF, Motifs|Footprinting|Mcf7Hypoxlac|SRF, Motifs|Footprinting|Lncap|SRF, Motifs|Footprinting|8988t|SRF, Motifs|Footprinting|Cll|SRF, Motifs|Footprinting|Huh75|SRF, Motifs|Footprinting|Medullo|SRF, Motifs|Footprinting|Hsmm|SRF, Motifs|Footprinting|Hpde6e6e7|SRF, Motifs|Footprinting|Hsmmt|SRF, Motifs|Footprinting|Panislets|SRF, Moti…	1b
rs174536	chr11	61551926		Chromatin_Structure||DNase-seq|Cd20ro01794, Chromatin_Structure||DNase-seq|Heartoc, Chromatin_Structure||DNase-seq|Panisd, Chromatin_Structure||DNase-seq|Fibroblgm03348, Chromatin_Structure||DNase-seq|K562G2mphase, Chromatin_Structure||DNase-seq|Cerebrumfrontaloc, Chromatin_Structure||DNase-seq|Gm12891, Chromatin_Structure||DNase-seq|8988t, Chromatin_Structure||DNase-seq|Stellate, Chromatin_Struc…	4
rs174537	chr11	61552679		Motifs|Footprinting|Gm12878|SRF, Motifs|Footprinting|Huh75|SRF, Motifs|Footprinting|Gm12891|SRF, Motifs|PWM||E2F3, Motifs|Footprinting|Huh7|SRF, Motifs|Footprinting|Medullo|SRF, Motifs|Footprinting|Gm12892|SRF, Motifs|Footprinting|8988t|SRF, Motifs|Footprinting|Panislets|SRF, Motifs|Footprinting|A549|SRF, Motifs|PWM||E2F2, Motifs|Footprinting|Hepatocytes|SRF, Motifs|Footprinting|H1hesc|SRF, Motif…	5
rs61896141	chr11	61556038	TFBS, H3K27ac, Insulator	Motifs|PWM||Zfp691, Chromatin_Structure||DNase-seq|8988t, Chromatin_Structure||DNase-seq|H7es, Chromatin_Structure||DNase-seq|H1hesc, Chromatin_Structure||DNase-seq|K562, Chromatin_Structure||DNase-seq|A549, Chromatin_Structure||DNase-seq|Huh7, Chromatin_Structure|Sahactrl|DNase-seq|K562, Chromatin_Structure|Nabut|DNase-seq|K562, Chromatin_Structure||DNase-seq|Huh75, Protein_Binding||ChIP-seq|HSP…	3a
rs102275	chr11	61557802		No data	7
rs102274	chr11	61557825		No data	7
rs174538	chr11	61560080	Promoter, TFBS, Dnase, H3K27ac	Chromatin_Structure||DNase-seq|Lncap, Chromatin_Structure||DNase-seq|Gm12891, Chromatin_Structure||DNase-seq|8988t, Chromatin_Structure|Ifna4h|FAIRE|Helas3, Chromatin_Structure||DNase-seq|Huh7, Chromatin_Structure||DNase-seq|Huh75, Chromatin_Structure||DNase-seq|Osteobl, Chromatin_Structure||DNase-seq|Medullo	5
rs4246215	chr11	61564298		Single_Nucleotides|CPSF7|eQTL|Lymphoblastoid, Chromatin_Structure|Ifna4h|FAIRE|Helas3, Chromatin_Structure||FAIRE|K562, Protein_Binding||ChIP-seq|HeLa-S3|CTCF, Protein_Binding|02pct|ChIP-seq|ECC-1|POLR2A	1f
rs174541	chr11	61565907	TFBS	Chromatin_Structure||DNase-seq|Progfib, Chromatin_Structure||DNase-seq|Nb4, Chromatin_Structure|Diffa14d|DNase-seq|H7es, Chromatin_Structure||DNase-seq|Ipsnihi7, Chromatin_Structure||DNase-seq|Htr8, Chromatin_Structure||DNase-seq|Hpaec, Chromatin_Structure||DNase-seq|Hpdlf, Chromatin_Structure|Znfb34a8|DNase-seq|K562, Chromatin_Structure||DNase-seq|Hmvecdneo, Chromatin_Structure||DNase-seq|Fibrop…	4
rs174544	chr11	61567752	TFBS, H3K27ac,FADS1 UTR	Motifs|PWM||XBP-1, Chromatin_Structure|Znfa41c6|DNase-seq|K562, Chromatin_Structure||DNase-seq|K562, Chromatin_Structure||DNase-seq|Werirb1, Chromatin_Structure|Znfp5|DNase-seq|K562, Chromatin_Structure|Znfg54a11|DNase-seq|K562, Chromatin_Structure|Znf4g7d3|DNase-seq|K562, Protein_Binding|ifna30|ChIP-seq|K562|POLR2A, Protein_Binding||ChIP-seq|HeLa-S3|POLR2A, Protein_Binding||ChIP-seq|HepG2|POLR2A…	3a
rs174545	chr11	61569305	TFBS, H3K27ac,FADS1 UTR	Protein_Binding||ChIP-seq|K562|POLR2A	5
rs174546	chr11	61569829	H3K27ac	Chromatin_Structure|Est100nm1h|DNase-seq|Mcf7, Chromatin_Structure|Estctrl0h|DNase-seq|Mcf7, Chromatin_Structure||DNase-seq|Mcf7, Chromatin_Structure||DNase-seq|T47d, Protein_Binding||ChIP-seq|K562|POLR2A, Protein_Binding||ChIP-seq|HeLa-S3|POLR2A	4
rs174547	chr11	61570782	TFBS, H3K27ac	Single_Nucleotides|CPSF7|eQTL|Lymphoblastoid, Chromatin_Structure|Znff41b2|DNase-seq|K562, Chromatin_Structure||DNase-seq|Gm12892, Chromatin_Structure||DNase-seq|K562, Chromatin_Structure|Znf4g7d3|DNase-seq|K562, Chromatin_Structure|Sahactrl|DNase-seq|K562, Protein_Binding||ChIP-seq|K562|POLR2A	1f
rs174548	chr11	61571347	TFBS, H3K27ac	Single_Nucleotides|FADS2|eQTL|Monocytes, Motifs|PWM||NGFI-C, Motifs|PWM||AIRE, Chromatin_Structure|Znf4c50c4|DNase-seq|K562, Chromatin_Structure||DNase-seq|K562, Protein_Binding||ChIP-seq|K562|POLR2A, Protein_Binding|ifng6h|ChIP-seq|K562|POLR2A	1d
rs174549	chr11	61571381	TFBS, H3K27ac	Single_Nucleotides|FADS2|eQTL|Monocytes, Single_Nucleotides|FADS3|eQTL|Liver, Single_Nucleotides|FADS1|eQTL|Liver, Single_Nucleotides|CPSF7|eQTL|Lymphoblastoid, Protein_Binding||ChIP-seq|K562|POLR2A, Protein_Binding||ChIP-seq|H1-hESC|POLR2A, Protein_Binding||ChIP-seq|GM12892|POLR2A	1f
rs174550	chr11	61571477	TFBS, H3K27ac	Single_Nucleotides|FADS2|eQTL|Monocytes, Single_Nucleotides|CPSF7|eQTL|Lymphoblastoid, Protein_Binding||ChIP-seq|K562|POLR2A, Protein_Binding||ChIP-seq|H1-hESC|POLR2A, Protein_Binding||ChIP-seq|GM12892|POLR2A	1f
rs174551	chr11	61573683		Chromatin_Structure||DNase-seq|Th1, Protein_Binding||ChIP-seq|K562|POLR2A, Protein_Binding||ChIP-seq|GM12892|POLR2A, Protein_Binding||ChIP-seq|H1-hESC|POLR2A, Protein_Binding||ChIP-seq|HeLa-S3|POLR2A	4
rs174553	chr11	61575157		No data	7
rs174554	chr11	61579462		Motifs|PWM||ZIC1, Chromatin_Structure||DNase-seq|K562	5
rs174555	chr11	61579759		Motifs|PWM||Bach1, Motifs|PWM||Jundm2, Chromatin_Structure||DNase-seq|M059j, Chromatin_Structure||DNase-seq|Helas3, Chromatin_Structure|Diff4d|DNase-seq|Lhcnm2, Chromatin_Structure||DNase-seq|Lhcnm2, Protein_Binding|01pct|ChIP-seq|MCF10A-Er-Src|MYC, Protein_Binding|01pct|ChIP-seq|MCF10A-Er-Src|FOS, Protein_Binding|4ohtam_1um_12hr|ChIP-seq|MCF10A-Er-Src|FOS, Protein_Binding||ChIP-seq|HeLa-S3|CEBPB…	3a
rs174556	chr11	61580634		Single_Nucleotides|CPSF7|eQTL|Lymphoblastoid, Single_Nucleotides|NXF1|eQTL|Lymphoblastoid, Protein_Binding||ChIP-seq|K562|CEBPB	1f
rs174559	chr11	61581655	Enhancer, TRBS, H3K27ac	Single_Nucleotides|CPSF7|eQTL|Lymphoblastoid, Single_Nucleotides|NXF1|eQTL|Lymphoblastoid, Chromatin_Structure||DNase-seq|Nb4, Protein_Binding||ChIP-seq|K562|POLR2A, Protein_Binding||ChIP-seq|A549|CEBPB, Protein_Binding||ChIP-seq|K562|CEBPB, Protein_Binding||ChIP-seq|HeLa-S3|CEBPB, Protein_Binding||ChIP-seq|IMR90|CEBPB, Protein_Binding||ChIP-seq|HepG2|CEBPB	1f
rs174560	chr11	61581763	Enhancer, TRBS, H3K27ac	Chromatin_Structure||DNase-seq|Monocd14ro1746, Chromatin_Structure|Ifng4h|FAIRE|Helas3, Chromatin_Structure||DNase-seq|Monocd14, Protein_Binding||ChIP-seq|K562|POLR2A	4
rs174561	chr11	61582707	Promoter, TFBS, Dnase, H3K27ac	Chromatin_Structure||DNase-seq|Phte, Chromatin_Structure||DNase-seq|Hmveclly, Protein_Binding|forskolin|ChIP-seq|HepG2|POLR2A, Protein_Binding||ChIP-seq|K562|POLR2A	4
rs174562	chr11	61585143	Enhancer, H3K27ac	Motifs|Footprinting|Panislets|Ik-3, Motifs|Footprinting|Huh7|Ik-3, Motifs|Footprinting|Mcf7Hypoxlac|Ik-3, Motifs|Footprinting|Hmec|Ik-3, Motifs|Footprinting|Chorion|Ik-3, Motifs|Footprinting|Hpde6e6e7|Ik-3, Motifs|Footprinting|H9es|Ik-3, Motifs|Footprinting|Nhek|Ik-3, Motifs|Footprinting|Hepg2|Ik-3, Motifs|Footprinting|Htr8|Ik-3, Motifs|Footprinting|Hsmm|Ik-3, Motifs|Footprinting|Gm19238|Ik-3, Mo…	2b
rs35473591	chr11	61586328	Enhancer, H3K27ac	No data	7
rs174564	chr11	61588304	Enhancer, H3K27ac	Chromatin_Structure||DNase-seq|Huvec, Chromatin_Structure|Znf4c50c4|DNase-seq|K562, Chromatin_Structure||DNase-seq|Nt2d1, Chromatin_Structure||DNase-seq|K562, Chromatin_Structure||DNase-seq|Ips, Chromatin_Structure||DNase-seq|Hepatocytes, Chromatin_Structure||DNase-seq|T47d, Chromatin_Structure||DNase-seq|A549, Chromatin_Structure||DNase-seq|Huh7, Chromatin_Structure||DNase-seq|Helas3, Chromatin_…	4
rs28456	chr11	61589480		Motifs|Footprinting|Huh75|SREBP1, Motifs|Footprinting|K562|SP1, Motifs|Footprinting|Medullo|SREBP, Motifs|Footprinting|8988t|SREBP, Motifs|Footprinting|Helas3|SREBP, Motifs|Footprinting|H1hesc|RREB-1, Motifs|Footprinting|Gm12892|EWSR1-FLI1, Motifs|Footprinting|Melano|RREB-1, Motifs|Footprinting|Myometr|UF1H3BETA, Motifs|Footprinting|Myometr|SP1, Motifs|Footprinting|A549|SP1, Motifs|Footprinting|G…	2a
rs12226877	chr11	61591906		Motifs|PWM||CAC-bindingprotein, Motifs|PWM||TFII-I, Motifs|PWM||EWSR1-FLI1	6
rs192793035	chr11	61591914		Motifs|Footprinting|Myometr|GATA-1, Motifs|Footprinting|Mcf7Hypoxlac|GATA-1, Motifs|Footprinting|LncapAndro|GATA-1, Motifs|Footprinting|Panisd|GATA-1, Motifs|Footprinting|Gm12878|GATA-1, Motifs|Footprinting|Fibrop|GATA-1, Motifs|Footprinting|Hsmm|GATA-1, Motifs|Footprinting|Osteobl|GATA-1, Motifs|Footprinting|Lncap|GATA-1, Motifs|Footprinting|Huh7|GATA-1, Motifs|Footprinting|Hepg2|GATA-1, Motifs|…	2a
rs57668028	chr11	61591995		Motifs|Footprinting|Hepatocytes|Gfi-1, Motifs|PWM||Gfi-1, Motifs|PWM||EWSR1-FLI1	6
rs174566	chr11	61592361		Motifs|PWM||HNF4alpha1, Chromatin_Structure|Ifna4h|FAIRE|Helas3	6
rs174567	chr11	61593004		Single_Nucleotides|CPSF7|eQTL|Lymphoblastoid, Single_Nucleotides|NXF1|eQTL|Lymphoblastoid	6
rs174568	chr11	61593815		No data	7
rs3834458	chr11	61594920	Promoter, TFBS, Dnase, H3K27ac	Chromatin_Structure||DNase-seq|Progfib, Chromatin_Structure||DNase-seq|Nb4, Chromatin_Structure||DNase-seq|Ipsnihi7, Chromatin_Structure||DNase-seq|Monocd14ro1746, Chromatin_Structure||DNase-seq|Huvec, Chromatin_Structure||DNase-seq|Tregwb83319432, Chromatin_Structure||DNase-seq|Ipsnihi11, Chromatin_Structure||DNase-seq|Cd20ro01794, Chromatin_Structure||DNase-seq|Heartoc, Chromatin_Structure||DNa…	4
rs968567	chr11	61595563	Promoter, TFBS, Dnase, H3K27ac	Single_Nucleotides|NXF1|eQTL|Lymphoblastoid, Chromatin_Structure||DNase-seq|Progfib, Chromatin_Structure||DNase-seq|Ipsnihi7, Chromatin_Structure||DNase-seq|Htr8, Chromatin_Structure||DNase-seq|Hpdlf, Chromatin_Structure||DNase-seq|Fibropag08395, Chromatin_Structure||DNase-seq|Hpde6e6e7, Chromatin_Structure||DNase-seq|Huvec, Chromatin_Structure||DNase-seq|Hrpe, Chromatin_Structure|Est10nm30m|DNas…	1f
rs5792235	chr11	61596322	Promoter, TFBS, Dnase, H3K27ac	Chromatin_Structure||DNase-seq|Progfib, Chromatin_Structure||DNase-seq|Nb4, Chromatin_Structure||DNase-seq|Ipsnihi7, Chromatin_Structure||DNase-seq|Htr8, Chromatin_Structure||DNase-seq|Hpde6e6e7, Chromatin_Structure||DNase-seq|Huvec, Chromatin_Structure|Est10nm30m|DNase-seq|Ishikawa, Chromatin_Structure||DNase-seq|Ipsnihi11, Chromatin_Structure||DNase-seq|Cd20ro01794, Chromatin_Structure||DNase-s…	4
rs99780	chr11	61596632	Promoter, TFBS, Dnase, H3K27ac	Motifs|Footprinting|Phte|NeuroD, Motifs|Footprinting|Hpde6e6e7|NeuroD, Motifs|Footprinting|H1hesc|NeuroD, Motifs|Footprinting|AosmcSerumfree|NeuroD, Motifs|Footprinting|Chorion|NeuroD, Motifs|Footprinting|Lncap|NeuroD, Motifs|Footprinting|A549|NeuroD, Motifs|Footprinting|Huh75|NeuroD, Motifs|PWM||NeuroD, Chromatin_Structure||DNase-seq|Progfib, Chromatin_Structure||DNase-seq|Nb4, Chromatin_Structu…	2b
rs1535	chr11	61597971	Enhancer, TFBS, Dnase	Motifs|Footprinting|Huh75|SREBP1, Motifs|Footprinting|K562|SP1, Motifs|Footprinting|Medullo|SREBP, Motifs|Footprinting|8988t|SREBP, Motifs|Footprinting|Helas3|SREBP, Motifs|Footprinting|H1hesc|RREB-1, Motifs|Footprinting|Gm12892|EWSR1-FLI1, Motifs|Footprinting|Melano|RREB-1, Motifs|Footprinting|Myometr|UF1H3BETA, Motifs|Footprinting|Myometr|SP1, Motifs|Footprinting|A549|SP1, Motifs|Footprinting|G…	2a
rs174572	chr11	61598287	Enhancer, TFBS, Dnase	Single_Nucleotides|CPSF7|eQTL|Lymphoblastoid, Single_Nucleotides|NXF1|eQTL|Lymphoblastoid, Chromatin_Structure||FAIRE|Gm12892, Chromatin_Structure|Ifng4h|FAIRE|Helas3, Chromatin_Structure|Ifna4h|FAIRE|Helas3, Chromatin_Structure||DNase-seq|T47d, Chromatin_Structure||DNase-seq|Cd20ro01778, Chromatin_Structure||DNase-seq|Huh7, Chromatin_Structure||DNase-seq|Gm06990	1f
rs61897793	chr11	61599346	Promoter, TFBS, Dnase	Chromatin_Structure||DNase-seq|Nb4, Chromatin_Structure||DNase-seq|Th2, Chromatin_Structure||DNase-seq|Th1wb33676984, Chromatin_Structure||DNase-seq|Cmk, Chromatin_Structure||DNase-seq|Huh7, Chromatin_Structure||DNase-seq|Huh75, Chromatin_Structure||DNase-seq|Th2wb33676984, Chromatin_Structure||DNase-seq|Th1, Chromatin_Structure||DNase-seq|Jurkat, Protein_Binding||ChIP-seq|H1-hESC|POLR2A	4
rs174573	chr11	61600326	Promoter, TFBS, Dnase	Motifs|Footprinting|LncapAndro|DMRT5, Motifs|Footprinting|Gm19238|DMRT5, Motifs|Footprinting|Gm12891|DMRT5, Motifs|Footprinting|Hepatocytes|DMRT5, Motifs|Footprinting|Huh75|DMRT5, Motifs|Footprinting|Lncap|DMRT5, Motifs|Footprinting|Mcf7|DMRT5, Motifs|Footprinting|Chorion|DMRT5, Motifs|Footprinting|Osteobl|DMRT5, Motifs|PWM||DMRT5, Motifs|Footprinting|H1hesc|DMRT5, Motifs|Footprinting|Fibrop|DMRT…	2b
rs174574	chr11	61600341	Promoter, TFBS, Dnase	Chromatin_Structure||DNase-seq|Hrpe, Chromatin_Structure||DNase-seq|Heartoc, Chromatin_Structure||DNase-seq|Lncap, Chromatin_Structure||DNase-seq|Cd34mobilized, Chromatin_Structure||DNase-seq|Hah, Chromatin_Structure||DNase-seq|Th2, Chromatin_Structure||DNase-seq|Medullod341, Chromatin_Structure|Andro|DNase-seq|Lncap, Chromatin_Structure||DNase-seq|Hepatocytes, Chromatin_Structure||DNase-seq|T47d…	4
rs174575	chr11	61602002	Enhancer, TFBS, Dnase, H3K27ac	Chromatin_Structure||DNase-seq|Hrpe, Chromatin_Structure||DNase-seq|Heartoc, Chromatin_Structure||DNase-seq|Lncap, Chromatin_Structure||DNase-seq|Cd34mobilized, Chromatin_Structure||DNase-seq|Hah, Chromatin_Structure||DNase-seq|Th2, Chromatin_Structure||DNase-seq|Medullod341, Chromatin_Structure|Andro|DNase-seq|Lncap, Chromatin_Structure||DNase-seq|Hepatocytes, Chromatin_Structure||DNase-seq|T47d…	4
rs373215945	chr11	61602458		No data	7
rs199985711	chr11	61602459	Enhancer, TFBS, Dnase, H3K27ac	Motifs|PWM||CAC-bindingprotein, Motifs|PWM||TFII-I, Motifs|PWM||EWSR1-FLI1	6
rs149597144	chr11	61602460	Enhancer, TFBS, Dnase, H3K27ac	Motifs|Footprinting|Huh75|SREBP1, Motifs|Footprinting|K562|SP1, Motifs|Footprinting|Medullo|SREBP, Motifs|Footprinting|8988t|SREBP, Motifs|Footprinting|Helas3|SREBP, Motifs|Footprinting|H1hesc|RREB-1, Motifs|Footprinting|Gm12892|EWSR1-FLI1, Motifs|Footprinting|Melano|RREB-1, Motifs|Footprinting|Myometr|UF1H3BETA, Motifs|Footprinting|Myometr|SP1, Motifs|Footprinting|A549|SP1, Motifs|Footprinting|G…	2a
rs174576	chr11	61603509	Enhancer, TFBS, Dnase, H3K27ac	Chromatin_Structure||DNase-seq|Hrpe, Chromatin_Structure||DNase-seq|Huvec, Chromatin_Structure|Est10nm30m|DNase-seq|Ishikawa, Chromatin_Structure||DNase-seq|Heartoc, Chromatin_Structure||DNase-seq|Hcf, Chromatin_Structure||DNase-seq|UrotsaUt189, Chromatin_Structure||DNase-seq|Sknsh, Chromatin_Structure||FAIRE|Gm12878, Chromatin_Structure||DNase-seq|M059j, Chromatin_Structure||DNase-seq|K562G2mpha…	4
rs174577	chr11	61604813		Single_Nucleotides|CPSF7|eQTL|Lymphoblastoid, Single_Nucleotides|NXF1|eQTL|Lymphoblastoid, Chromatin_Structure||DNase-seq|Panc1, Protein_Binding||ChIP-seq|K562|JUND	1f
rs174578	chr11	61605498		Single_Nucleotides|FADS2|eQTL|Monocytes, Single_Nucleotides|CPSF7|eQTL|Lymphoblastoid, Single_Nucleotides|NXF1|eQTL|Lymphoblastoid, Motifs|PWM||Zic2, Motifs|Footprinting|Gm12892|Zic2, Motifs|PWM||Zic3, Protein_Binding||ChIP-seq|HepG2|POLR2A	1f
rs174580	chr11	61606641		Chromatin_Structure||DNase-seq|K562, Chromatin_Structure|Znfp5|DNase-seq|K562, Chromatin_Structure||DNase-seq|Medullo, Protein_Binding|ifna6h|ChIP-seq|K562|STAT2, Protein_Binding|ifng6h|ChIP-seq|K562|STAT1, Protein_Binding||ChIP-seq|PBDE|POLR2A, Protein_Binding|ifna6h|ChIP-seq|K562|STAT1	4
rs174581	chr11	61606682		No data	7
rs174583	chr11	61609749		No data	7
rs174584	chr11	61610749		Single_Nucleotides|FADS2|eQTL|Monocytes, Single_Nucleotides|CPSF7|eQTL|Lymphoblastoid, Single_Nucleotides|NXF1|eQTL|Lymphoblastoid, Chromatin_Structure|Znfa41c6|DNase-seq|K562, Chromatin_Structure||DNase-seq|K562G1phase, Chromatin_Structure||DNase-seq|Colo829, Chromatin_Structure||DNase-seq|Hcf, Chromatin_Structure||DNase-seq|Cerebellumoc, Chromatin_Structure||DNase-seq|Phte, Chromatin_Structure|…	1f
rs61897795	chr11	61618168		Motifs|PWM||HNF1A, Motifs|PWM||HNF1B, Motifs|PWM||Dbx1, Motifs|PWM||BCL6B, Motifs|PWM||Dbx2, Motifs|PWM||POU4F1, Motifs|PWM||Pou4f3, Motifs|PWM||Hoxd8, Chromatin_Structure||DNase-seq|Sknmc	5
rs174592	chr11	61618607		Motifs|PWM||MEF-2, Motifs|PWM||RSRFC4	6
rs174594	chr11	61619828		Motifs|PWM||Isgf3g, Chromatin_Structure||DNase-seq|Cerebrumfrontaloc, Chromatin_Structure||DNase-seq|Hmveclbl, Chromatin_Structure||DNase-seq|Hah, Chromatin_Structure||DNase-seq|Th17, Chromatin_Structure||DNase-seq|Hmvecdblad, Chromatin_Structure||DNase-seq|Frontalcortexoc, Chromatin_Structure||DNase-seq|Th1, Chromatin_Structure||DNase-seq|Rpmi7951	5
rs143352979	chr11	61620628		Motifs|PWM||Foxk1, Motifs|PWM||Foxl1, Motifs|PWM||Foxj1, Motifs|PWM||FOXP1	6
rs138194593	chr11	61620703		Motifs|PWM||Nanog	6
rs174598	chr11	61621193		Chromatin_Structure||DNase-seq|Hconf	5
rs174599	chr11	61621555		Motifs|PWM||CTCF, Chromatin_Structure||DNase-seq|Cerebrumfrontaloc, Chromatin_Structure||DNase-seq|H7es, Chromatin_Structure|Ifna4h|FAIRE|Helas3, Chromatin_Structure||DNase-seq|K562, Chromatin_Structure||DNase-seq|T47d, Chromatin_Structure||DNase-seq|Helas3, Chromatin_Structure|Ifna4h|DNase-seq|Helas3, Chromatin_Structure||DNase-seq|Gm18507	5
rs174600	chr11	61622226		Chromatin_Structure||DNase-seq|Monocd14ro1746, Chromatin_Structure||DNase-seq|Sknsh, Chromatin_Structure||DNase-seq|Cerebrumfrontaloc, Chromatin_Structure||DNase-seq|Hah, Chromatin_Structure|ra|DNase-seq|Sknsh, Chromatin_Structure||DNase-seq|H7es, Chromatin_Structure||DNase-seq|Hsmm, Chromatin_Structure||DNase-seq|Monocd14, Chromatin_Structure||DNase-seq|Hmf, Chromatin_Structure||DNase-seq|K562, …	5
rs174601	chr11	61623139		Chromatin_Structure||DNase-seq|Hsmm, Chromatin_Structure||DNase-seq|Skmc, Chromatin_Structure||DNase-seq|Hsmmt, Protein_Binding||ChIP-seq|H1-hESC|POLR2A	4
rs97384	chr11	61624180		Motifs|PWM||COUPTF, Motifs|Footprinting|Chorion|COUPTF, Chromatin_Structure|Ifng4h|FAIRE|Helas3, Chromatin_Structure||DNase-seq|8988t, Chromatin_Structure|Ifna4h|FAIRE|Helas3, Chromatin_Structure||DNase-seq|T47d, Chromatin_Structure|Est10nm30m|DNase-seq|T47d, Chromatin_Structure||DNase-seq|Panc1, Protein_Binding|dex_100nm|ChIP-seq|A549|POLR2A, Protein_Binding||ChIP-seq|PFSK-1|REST, Protein_Bindin…	2b
rs174604	chr11	61626269		Chromatin_Structure|Ifna4h|FAIRE|Helas3, Protein_Binding|ifng30|ChIP-seq|HeLa-S3|STAT1	5
rs174627	chr11	61637465	Enhancer, TFBS, Dnase, H3K27ac	Chromatin_Structure||DNase-seq|K562	5
