# Supplementary material for: Tissue-specific impact of FADS cluster variants on FADS1 and FADS2 gene expression
Source: PLoS One. 2018 Mar 28;13(3):e0194610. doi: 10.1371/journal.pone.0194610 (PMC5874031; doi:10.1371/journal.pone.0194610)
Supplement: S3 Table — (XLSX) [file pone.0194610.s004.xlsx]

## Sheet: Sheet1
S3 Table. rs174848 (G vs C) associations (FDR<0.05) with both FADS1 and FADS2 in the same tissues from GTEx
Gene	P-value	Effect Size	Tissue
FADS1	9.3e-06	-0.22	Artery - Tibial
FADS2	1.8e-06	0.24	Artery - Tibial
FADS1	5.4e-05	-0.23	Heart - Left Ventricle
FADS2	2.4e-09	0.4	Heart - Left Ventricle
FADS1	3.1e-07	-0.19	Muscle - Skeletal
FADS2	1.5e-06	0.23	Muscle - Skeletal
FADS1	9.3e-10	-0.36	Nerve - Tibial
FADS2	1.6e-07	0.34	Nerve - Tibial
FADS1	2.5e-05	-0.23	Thyroid
FADS2	8.7e-12	0.42	Thyroid
